# Supplementary material for: Compensatory epistasis maintains ACE2 affinity in SARS-CoV-2 Omicron BA.1
Source: Nat Commun. 2022 Nov 16;13:7011. doi: 10.1038/s41467-022-34506-z (PMC9668218; doi:10.1038/s41467-022-34506-z)
Supplement: Supplementary file 3 — Supplementary Data 1–5 [file 41467_2022_34506_MOESM3_ESM.zip]

Archive with 16 entries (15 files):
- supplementary_files/
- __MACOSX/._supplementary_files
- supplementary_files/Supplementary_Data_3-gblock_ccdB_gene_up_down_Twist.dna
- __MACOSX/supplementary_files/._Supplementary_Data_3-gblock_ccdB_gene_up_down_Twist.dna
- supplementary_files/Description of Additional Supplementary Files.pdf
- __MACOSX/supplementary_files/._Description of Additional Supplementary Files.pdf
- supplementary_files/Supplementary_Data_4-golden_gate_primers_and_fragments.xlsx
- __MACOSX/supplementary_files/._Supplementary_Data_4-golden_gate_primers_and_fragments.xlsx
- supplementary_files/Supplementary_Data_2-gblock_omicron_TWIST_BsaI_removed.dna
- __MACOSX/supplementary_files/._Supplementary_Data_2-gblock_omicron_TWIST_BsaI_removed.dna
- supplementary_files/Supplementary_Data_5-illumina_library_sequencing_primers.xlsx
- __MACOSX/supplementary_files/._Supplementary_Data_5-illumina_library_sequencing_primers.xlsx
- supplementary_files/~$Supplementary_Data_S5-illumina_library_sequencing_primers.xlsx
- __MACOSX/supplementary_files/._~$Supplementary_Data_S5-illumina_library_sequencing_primers.xlsx
- supplementary_files/Supplementary_Data_1-ACE2_5order_biochem_coefficients.txt
- __MACOSX/supplementary_files/._Supplementary_Data_1-ACE2_5order_biochem_coefficients.txt
