# Supplementary material for: Compensatory epistasis maintains ACE2 affinity in SARS-CoV-2 Omicron BA.1
Source: Nat Commun. 2022 Nov 16;13:7011. doi: 10.1038/s41467-022-34506-z (PMC9668218; doi:10.1038/s41467-022-34506-z)
Supplement: Supplementary file 3 — Supplementary Data 1–5 [file 41467_2022_34506_MOESM3_ESM.zip › supplementary_files/Supplementary_Data_4-golden_gate_primers_and_fragments.xlsx]

## Sheet: gg_primers
PRIMER-ID	NAME	ORDER_ID	6N-overhang	6bp-BsaI	1N-BsaI	4bp-overhang	possible-genomic	numb-bp-used	actual-genomic	PRIMER-SEQ	Frag-length	Numb--PCRs
RBB-1	rbb	RBB-1_rbb	ATCGAC	GGTCTC	G	AAAG	GGGCATAAGTTTGTTATGTTcatatggcta	17	GGGCATAAGTTTGTTAT	ATCGACGGTCTCGAAAGGGGCATAAGTTTGTTAT		4
F1-1	f1	F1-1_f1	ATCGAC	GGTCTC	G	CTTT	ggaGAAGTATTTAATGCTACTAGATTCGCATCGGTTTATG	29	ggaGAAGTATTTAATGCTACTAGATTCGC	ATCGACGGTCTCGCTTTggaGAAGTATTTAATGCTACTAGATTCGC	145	16
F1-2	f1_G339D	F1-2_f1_G339D	ATCGAC	GGTCTC	G	CTTT	gacGAAGTATTTAATGCTACTAGATTCGCATCGGTTTATG	20	gacGAAGTATTTAATGCTAC	ATCGACGGTCTCGCTTTgacGAAGTATTTAATGCTAC
R1-1	r1	R1-1_r1	ATCGAC	GGTCTC	G	ATGT	cgaGAAcgaGGCcgaGTTATACAAAACAGAATAATCAGCA	40	cgaGAAcgaGGCcgaGTTATACAAAACAGAATAATCAGCA	ATCGACGGTCTCGATGTcgaGAAcgaGGCcgaGTTATACAAAACAGAATAATCAGCA
R1-2	r1_S375F	R1-2_r1_S375F	ATCGAC	GGTCTC	G	ATGT	gaaGAAcgaGGCcgaGTTATACAAAACAGAATAATCAGCA	38	gaaGAAcgaGGCcgaGTTATACAAAACAGAATAATCAG	ATCGACGGTCTCGATGTgaaGAAcgaGGCcgaGTTATACAAAACAGAATAATCAG
R1-3	r1_S373P	R1-3_r1_S373P	ATCGAC	GGTCTC	G	ATGT	cgaGAAaggGGCcgaGTTATACAAAACAGAATAATCAGCA	33	cgaGAAaggGGCcgaGTTATACAAAACAGAATA	ATCGACGGTCTCGATGTcgaGAAaggGGCcgaGTTATACAAAACAGAATA
R1-4	r1_S371L	R1-4_r1_S371L	ATCGAC	GGTCTC	G	ATGT	cgaGAAcgaGGCcagGTTATACAAAACAGAATAATCAGCA	29	cgaGAAcgaGGCcagGTTATACAAAACAG	ATCGACGGTCTCGATGTcgaGAAcgaGGCcagGTTATACAAAACAG
R1-5	r1_S373P_S375F	R1-5_r1_S373P_S375F	ATCGAC	GGTCTC	G	ATGT	gaaGAAaggGGCcgaGTTATACAAAACAGAATAATCAGCA	28	gaaGAAaggGGCcgaGTTATACAAAACA	ATCGACGGTCTCGATGTgaaGAAaggGGCcgaGTTATACAAAACA
R1-6	r1_S371L_S375F	R1-6_r1_S371L_S375F	ATCGAC	GGTCTC	G	ATGT	gaaGAAcgaGGCcagGTTATACAAAACAGAATAATCAGCA	27	gaaGAAcgaGGCcagGTTATACAAAAC	ATCGACGGTCTCGATGTgaaGAAcgaGGCcagGTTATACAAAAC
R1-7	r1_S371L_S373P	R1-7_r1_S371L_S373P	ATCGAC	GGTCTC	G	ATGT	cgaGAAaggGGCcagGTTATACAAAACAGAATAATCAGCA	21	cgaGAAaggGGCcagGTTATA	ATCGACGGTCTCGATGTcgaGAAaggGGCcagGTTATA
R1-8	r1_S371L_S373P_S375F	R1-8_r1_S371L_S373P_S375F	ATCGAC	GGTCTC	G	ATGT	gaaGAAaggGGCcagGTTATACAAAACAGAATAATCAGCA	12	gaaGAAaggGGC	ATCGACGGTCTCGATGTgaaGAAaggGGC
F2-1	f2	F2-1_f2	ATCGAC	GGTCTC	G	ACAT	TTaagTGCTACGGGGTGTCGCCTACCAAATTAAACGATTT	14	TTaagTGCTACGGG	ATCGACGGTCTCGACATTTaagTGCTACGGG	156	2
F2-2-syn	f2_K417_syn_K378	F2-2-syn_f2_K417_syn_K378	ATCGAC	GGTCTC	G	ACAT	TTaaaTGCTACGGGGTGTCGCCTACCAAATTAAACGATTT	19	TTaaaTGCTACGGGGTGTC	ATCGACGGTCTCGACATTTaaaTGCTACGGGGTGTC
R2-1	r2	R2-1_r2	ATCGAC	GGTCTC	G	CAAT	cttACCAGTTTGCCCTGGAGCGATCTGTCTAACTTCGTCA	19	cttACCAGTTTGCCCTGGA	ATCGACGGTCTCGCAATcttACCAGTTTGCCCTGGA
R2-2	r2_K417N	R2-2_r2_K417N	ATCGAC	GGTCTC	G	CAAT	attACCAGTTTGCCCTGGAGCGATCTGTCTAACTTCGTCA	14	attACCAGTTTGCC	ATCGACGGTCTCGCAATattACCAGTTTGCC
F3-1	f3	F3-1_f3	ATCGAC	GGTCTC	G	ATTG	CCGATTACAACTACAAGCTTCCAGACGACTTCACTGGTTG	17	CCGATTACAACTACAAG	ATCGACGGTCTCGATTGCCGATTACAACTACAAG	104	2
R3-1	r3	R3-1_r3	ATCGAC	GGTCTC	G	TGAG	TCTAAgttGTTTGAGTTCCATGCTATTACGCAACCAGTGA	22	TCTAAgttGTTTGAGTTCCATG	ATCGACGGTCTCGTGAGTCTAAgttGTTTGAGTTCCATG
R3-2	r3_N440K	R3-2_r3_N440K	ATCGAC	GGTCTC	G	TGAG	TCTAActtGTTTGAGTTCCATGCTATTACGCAACCAGTGA	19	TCTAActtGTTTGAGTTCC	ATCGACGGTCTCGTGAGTCTAActtGTTTGAGTTCC
F4-1	f4	F4-1_f4	ATCGAC	GGTCTC	G	CTCA	AAGGTGggaGGAAATTATAACTACCTGTACCGTCTTTTCA	30	AAGGTGggaGGAAATTATAACTACCTGTAC	ATCGACGGTCTCGCTCAAAGGTGggaGGAAATTATAACTACCTGTAC	140	8
F4-2	f4_G446S	F4-2_f4_G446S	ATCGAC	GGTCTC	G	CTCA	AAGGTGtcaGGAAATTATAACTACCTGTACCGTCTTTTCA	23	AAGGTGtcaGGAAATTATAACTA	ATCGACGGTCTCGCTCAAAGGTGtcaGGAAATTATAACTA
R4-1	r4	R4-1_r4	ATCGAC	GGTCTC	G	GCAG	GGtgttgaACCGGCCTGATATATCTCCGTGGAGATGTCCCT	27	GGtgttgaACCGGCCTGATATATCTCC	ATCGACGGTCTCGGCAGGGtgttgaACCGGCCTGATATATCTCC
R4-2	r4_T478K	R4-2_r4_T478K	ATCGAC	GGTCTC	G	GCAG	GGctttgaACCGGCCTGATATATCTCCGTGGAGATGTCCCT	24	GGctttgaACCGGCCTGATATATC	ATCGACGGTCTCGGCAGGGctttgaACCGGCCTGATATATC
R4-3	r4_S477N	R4-3_r4_S477N	ATCGAC	GGTCTC	G	GCAG	GGtgtgttACCGGCCTGATATATCTCCGTGGAGATGTCCCT	23	GGtgtgttACCGGCCTGATATAT	ATCGACGGTCTCGGCAGGGtgtgttACCGGCCTGATATAT
R4-4	r4_S477N_T478K	R4-4_r4_S477N_T478K	ATCGAC	GGTCTC	G	GCAG	GGcttgttACCGGCCTGATATATCTCCGTGGAGATGTCCCT	12	GGcttgttACCG	ATCGACGGTCTCGGCAGGGcttgttACCG
F5-1	f5	F5-1_f5	ATCGAC	GGTCTC	G	CTGC	SEE FRAGMENTS			ATCGACGGTCTCGCTGC	93	_
F5-2	f5_E484A	F5-2_f5_E484A	ATCGAC	GGTCTC	G	CTGC	SEE FRAGMENTS			ATCGACGGTCTCGCTGC
R5-1	r5	R5-1_r5	ATCGAC	GGTCTC	G	TGTA	SEE FRAGMENTS			ATCGACGGTCTCGTGTA
R5-2	r5_Q498R	R5-2_r5_Q498R	ATCGAC	GGTCTC	G	TGTA	SEE FRAGMENTS			ATCGACGGTCTCGTGTA
R5-3	r5_G496S	R5-3_r5_G496S	ATCGAC	GGTCTC	G	TGTA	SEE FRAGMENTS			ATCGACGGTCTCGTGTA
R5-4	r5_Q493R	R5-4_r5_Q493R	ATCGAC	GGTCTC	G	TGTA	SEE FRAGMENTS			ATCGACGGTCTCGTGTA
R5-6	r5_G496S_Q498R	R5-6_r5_G496S_Q498R	ATCGAC	GGTCTC	G	TGTA	SEE FRAGMENTS			ATCGACGGTCTCGTGTA
R5-7	r5_Q493R_Q498R	R5-7_r5_Q493R_Q498R	ATCGAC	GGTCTC	G	TGTA	SEE FRAGMENTS			ATCGACGGTCTCGTGTA
R5-8	r5_Q493R_G496S	R5-8_r5_Q493R_G496S	ATCGAC	GGTCTC	G	TGTA	SEE FRAGMENTS			ATCGACGGTCTCGTGTA
R5-9	r5_Q493R_G496S_Q498R	R5-9_r5_Q493R_G496S_Q498R	ATCGAC	GGTCTC	G	TGTA	SEE FRAGMENTS			ATCGACGGTCTCGTGTA
FBB-1	fbb	FBB-1_fbb	ATCGAC	GGTCTC	G	TACA	aatGGAGTTGGCtacCAGCCATACAGAGTTGTGGTTTTATCTTTCGAGTT	27	aatGGAGTTGGCtacCAGCCATACAGA	ATCGACGGTCTCGTACAaatGGAGTTGGCtacCAGCCATACAGA		4
FBB-2	fbb_N501Y	FBB-2_fbb_N501Y	ATCGAC	GGTCTC	G	TACA	tacGGAGTTGGCtacCAGCCATACAGAGTTGTGGTTTTATCTTTCGAGTT	25	tacGGAGTTGGCtacCAGCCATACA	ATCGACGGTCTCGTACAtacGGAGTTGGCtacCAGCCATACA
FBB-3	fbb_Y505H	FBB-3_fbb_Y505H	ATCGAC	GGTCTC	G	TACA	aatGGAGTTGGCcatCAGCCATACAGAGTTGTGGTTTTATCTTTCGAGTT	19	aatGGAGTTGGCcatCAGC	ATCGACGGTCTCGTACAaatGGAGTTGGCcatCAGC
FBB-4	fbb_N501Y_Y505H	FBB-4_fbb_N501Y_Y505H	ATCGAC	GGTCTC	G	TACA	tacGGAGTTGGCcatCAGCCATACAGAGTTGTGGTTTTATCTTTCGAGTT	17	tacGGAGTTGGCcatCA	ATCGACGGTCTCGTACAtacGGAGTTGGCcatCA

## Sheet: fragments
NAME-SENSE	SEQ-SENSE	NAME-ANTISENSE	SEQ-ANTISENSE
Fragment5	ATCGACGGTCTCGCTG CAATGGCGTCgagGGCTTCAACTGTTACTTCCCCCTAcagTCATACggtTTCcagCC TACACGAGACCGTCGAT	Fragment5_rc	ATCGACGGTCTCGTGTAGGctgGAAaccGTATGActgTAGGGGGAAGTAACAGTTGAAGCCctcGACGCCATTGCAGCGAGACCGTCGAT
Fragment5_E484A	ATCGACGGTCTCGCTG CAATGGCGTCgccGGCTTCAACTGTTACTTCCCCCTAcagTCATACtggTTCcagCC TACACGAGACCGTCGAT	Fragment5_E484A_rc	ATCGACGGTCTCGTGTAGGctgGAAccaGTATGActgTAGGGGGAAGTAACAGTTGAAGCCggcGACGCCATTGCAGCGAGACCGTCGAT
Fragment5_Q493R	ATCGACGGTCTCGCTG CAATGGCGTCgagGGCTTCAACTGTTACTTCCCCCTAaggTCATACggtTTCcagCC TACACGAGACCGTCGAT	Fragment5_Q493R_rc	ATCGACGGTCTCGTGTAGGctgGAAaccGTATGAcctTAGGGGGAAGTAACAGTTGAAGCCctcGACGCCATTGCAGCGAGACCGTCGAT
Fragment5_G496S	ATCGACGGTCTCGCTG CAATGGCGTCgagGGCTTCAACTGTTACTTCCCCCTAcagTCATACtctTTCcagCC TACACGAGACCGTCGAT	Fragment5_G496S_rc	ATCGACGGTCTCGTGTAGGctgGAAagaGTATGActgTAGGGGGAAGTAACAGTTGAAGCCctcGACGCCATTGCAGCGAGACCGTCGAT
Fragment5_Q498R	ATCGACGGTCTCGCTG CAATGGCGTCgagGGCTTCAACTGTTACTTCCCCCTAcagTCATACggtTTCaggCC TACACGAGACCGTCGAT	Fragment5_Q498R_rc	ATCGACGGTCTCGTGTAGGcctGAAaccGTATGActgTAGGGGGAAGTAACAGTTGAAGCCctcGACGCCATTGCAGCGAGACCGTCGAT
Fragment5_E484A_Q493R	ATCGACGGTCTCGCTG CAATGGCGTCgccGGCTTCAACTGTTACTTCCCCCTAaggTCATACggtTTCcagCC TACACGAGACCGTCGAT	Fragment5_E484A_Q493R_rc	ATCGACGGTCTCGTGTAGGctgGAAaccGTATGAcctTAGGGGGAAGTAACAGTTGAAGCCggcGACGCCATTGCAGCGAGACCGTCGAT
Fragment5_E484A_G496S	ATCGACGGTCTCGCTG CAATGGCGTCgccGGCTTCAACTGTTACTTCCCCCTAcagTCATACtctTTCcagCC TACACGAGACCGTCGAT	Fragment5_E484A_G496S_rc	ATCGACGGTCTCGTGTAGGctgGAAaccGTATGAcctTAGGGGGAAGTAACAGTTGAAGCCggcGACGCCATTGCAGCGAGACCGTCGAT
Fragment5_E484A_Q498R	ATCGACGGTCTCGCTG CAATGGCGTCgccGGCTTCAACTGTTACTTCCCCCTAcagTCATACggtTTCaggCC TACACGAGACCGTCGAT	Fragment5_E484A_Q498R_rc	ATCGACGGTCTCGTGTAGGcctGAAaccGTATGActgTAGGGGGAAGTAACAGTTGAAGCCggcGACGCCATTGCAGCGAGACCGTCGAT
Fragment5_Q493R_G496S	ATCGACGGTCTCGCTG CAATGGCGTCgagGGCTTCAACTGTTACTTCCCCCTAaggTCATACtctTTCcagCC TACACGAGACCGTCGAT	Fragment5_Q493R_G496S_rc	ATCGACGGTCTCGTGTAGGctgGAAagaGTATGAcctTAGGGGGAAGTAACAGTTGAAGCCctcGACGCCATTGCAGCGAGACCGTCGAT
Fragment5_Q493R_Q498R	ATCGACGGTCTCGCTG CAATGGCGTCgagGGCTTCAACTGTTACTTCCCCCTAaggTCATACggtTTCaggCC TACACGAGACCGTCGAT	Fragment5_Q493R_Q498R_rc	ATCGACGGTCTCGTGTAGGcctGAAaccGTATGAcctTAGGGGGAAGTAACAGTTGAAGCCctcGACGCCATTGCAGCGAGACCGTCGAT
Fragment5_G496S_Q498R	ATCGACGGTCTCGCTG CAATGGCGTCgagGGCTTCAACTGTTACTTCCCCCTAcagTCATACtctTTCaggCC TACACGAGACCGTCGAT	Fragment5_G496S_Q498R_rc	ATCGACGGTCTCGTGTAGGcctGAAagaGTATGActgTAGGGGGAAGTAACAGTTGAAGCCctcGACGCCATTGCAGCGAGACCGTCGAT
Fragment5_E484A_Q493R_G496S	ATCGACGGTCTCGCTG CAATGGCGTCgccGGCTTCAACTGTTACTTCCCCCTAaggTCATACtctTTCcagCC TACACGAGACCGTCGAT	Fragment5_E484A_Q493R_G496S_rc	ATCGACGGTCTCGTGTAGGctgGAAagaGTATGAcctTAGGGGGAAGTAACAGTTGAAGCCggcGACGCCATTGCAGCGAGACCGTCGAT
Fragment5_E484A_Q493R_Q498R	ATCGACGGTCTCGCTG CAATGGCGTCgccGGCTTCAACTGTTACTTCCCCCTAaggTCATACggtTTCaggCC TACACGAGACCGTCGAT	Fragment5_E484A_Q493R_Q498R_rc	ATCGACGGTCTCGTGTAGGcctGAAaccGTATGAcctTAGGGGGAAGTAACAGTTGAAGCCggcGACGCCATTGCAGCGAGACCGTCGAT
Fragment5_E484A_G496S_Q498R	ATCGACGGTCTCGCTG CAATGGCGTCgccGGCTTCAACTGTTACTTCCCCCTAcagTCATACtctTTCaggCC TACACGAGACCGTCGAT	Fragment5_E484A_G496S_Q498R_rc	ATCGACGGTCTCGTGTAGGcctGAAagaGTATGActgTAGGGGGAAGTAACAGTTGAAGCCggcGACGCCATTGCAGCGAGACCGTCGAT
Fragment5_Q493R_G496S_Q498R	ATCGACGGTCTCGCTG CAATGGCGTCgagGGCTTCAACTGTTACTTCCCCCTAaggTCATACtctTTCaggCC TACACGAGACCGTCGAT	Fragment5_Q493R_G496S_Q498R_rc	ATCGACGGTCTCGTGTAGGcctGAAagaGTATGAcctTAGGGGGAAGTAACAGTTGAAGCCctcGACGCCATTGCAGCGAGACCGTCGAT
Fragment5_E484A_Q493R_G496S_Q498R	ATCGACGGTCTCGCTG CAATGGCGTCgccGGCTTCAACTGTTACTTCCCCCTAaggTCATACtctTTCaggCC TACACGAGACCGTCGAT	Fragment5_E484A_Q493R_G496S_Q498R_rc	ATCGACGGTCTCGTGTAGGcctGAAagaGTATGAcctTAGGGGGAAGTAACAGTTGAAGCCggcGACGCCATTGCAGCGAGACCGTCGAT
Fragment5_E484A_update	ATCGACGGTCTCGCTG CAATGGCGTCgccGGCTTCAACTGTTACTTCCCCCTAcagTCATACggtTTCcagCC TACACGAGACCGTCGAT	Fragment5_E484A_update_rc	ATCGACGGTCTCGTGTAGGctgGAAaccGTATGActgTAGGGGGAAGTAACAGTTGAAGCCggcGACGCCATTGCAGCGAGACCGTCGAT

## Sheet: ccdb_primers
NAME	Overhang	Anneal	SEQ	Tm	Len	Notes
ccdB-ins-Gib-F		gctagccatatgAACATAAC	gctagccatatgAACATAAC	50	20	amplify off of the OMICRON_ccdB_TWIST_gblock
ccdB-ins-Gib-R	GAAAGATAAAACCACAACTCTGTATGGCTGgtaGCCAACTCCgtt	TGTACGAGACCGACT	GAAAGATAAAACCACAACTCTGTATGGCTGgtaGCCAACTCCgttTGTACGAGACCGACT	50	60	amplify off of the OMICRON_ccdB_TWIST_gblock
ccdB-ins-Gib-R_N501Y	GAAAGATAAAACCACAACTCTGTATGGCTGgtaGCCAACTCCgta	TGTACGAGACCGACT	GAAAGATAAAACCACAACTCTGTATGGCTGgtaGCCAACTCCgtaTGTACGAGACCGACT	50	60	amplify off of the OMICRON_ccdB_TWIST_gblock
ccdB-ins-Gib-R_Y505H	GAAAGATAAAACCACAACTCTGTATGGCTGatgGCCAACTCCgtt	TGTACGAGACCGACT	GAAAGATAAAACCACAACTCTGTATGGCTGatgGCCAACTCCgttTGTACGAGACCGACT	50	60	amplify off of the OMICRON_ccdB_TWIST_gblock
ccdB-ins-Gib-R_N501Y_Y505H	GAAAGATAAAACCACAACTCTGTATGGCTGatgGCCAACTCCgta	TGTACGAGACCGACT	GAAAGATAAAACCACAACTCTGTATGGCTGatgGCCAACTCCgtaTGTACGAGACCGACT	50	60	amplify off of the OMICRON_ccdB_TWIST_gblock
ccdB-BB-Gib-F		CAGCCATACAGAGTTGTG	CAGCCATACAGAGTTGTG	53	18	amplify off of the OMICRON_TWIST plasmid
ccdB-BB-Gib-R		GGGCATAAGTTTGTTATGTTC	GGGCATAAGTTTGTTATGTTC	52	21	amplify off of the OMICRON_TWIST plasmid

## Sheet: gibson_primers_gblocks_incorp
NAME	Overhang	Anneal	Total Sequence	Notes
OMI-TWI-ins-Gib-F		aggcggagggtcggc	aggcggagggtcggc	amplify off of the OMICRON_TWIST gblock
OMI-TWI-ins-Gib-R		gcttttgttcggaaccgcc	gcttttgttcggaaccgcc	amplify off of the OMICRON_TWIST gblock
OMI-TWI-bb-Gib-F		ctcgaggggggcggttc	ctcgaggggggcggttc	amplify off of the plasmid without BsaI site (post-SDM)
OMI-TWI-bb-Gib-R		catatggctagccgaccct	catatggctagccgaccct	amplify off of the plasmid without BsaI site (post-SDM)
OMI-TWI-ins-Gib-F	aggcggagggtcggc
OMI-TWI-ins-Gib-R	gcttttgttcggaaccgcc
OMI-TWI-bb-Gib-F	ctcgaggggggcggttc
OMI-TWI-bb-Gib-R	catatggctagccgaccct
