# Supplementary material for: Compensatory epistasis maintains ACE2 affinity in SARS-CoV-2 Omicron BA.1
Source: Nat Commun. 2022 Nov 16;13:7011. doi: 10.1038/s41467-022-34506-z (PMC9668218; doi:10.1038/s41467-022-34506-z)
Supplement: Supplementary file 3 — Supplementary Data 1–5 [file 41467_2022_34506_MOESM3_ESM.zip › supplementary_files/Supplementary_Data_5-illumina_library_sequencing_primers.xlsx]

## Sheet: round_1
Name	Overhang: Transposome sequence	Molecular BC	Row/col Index	Annealing to genomic (anneal at 66)	Final
col_1_OM_F	TCGTCGGCAGCGTCAGATGTGTATAAGAGACAG	(N:25252525)(N)(N)(N)(N)(N)(N)(N)	TTGATCG	ggtcggctagccatatGAAC	TCGTCGGCAGCGTCAGATGTGTATAAGAGACAG(N:25252525)(N)(N)(N)(N)(N)(N)(N)TTGATCGggtcggctagccatatGAAC
col_2_OM_F	TCGTCGGCAGCGTCAGATGTGTATAAGAGACAG	(N:25252525)(N)(N)(N)(N)(N)(N)(N)	CATTCTCGAG	ggtcggctagccatatGAAC	TCGTCGGCAGCGTCAGATGTGTATAAGAGACAG(N:25252525)(N)(N)(N)(N)(N)(N)(N)CATTCTCGAGggtcggctagccatatGAAC
col_3_OM_F	TCGTCGGCAGCGTCAGATGTGTATAAGAGACAG	(N:25252525)(N)(N)(N)(N)(N)(N)(N)	CCTTAGTACTA	ggtcggctagccatatGAAC	TCGTCGGCAGCGTCAGATGTGTATAAGAGACAG(N:25252525)(N)(N)(N)(N)(N)(N)(N)CCTTAGTACTAggtcggctagccatatGAAC
col_4_OM_F	TCGTCGGCAGCGTCAGATGTGTATAAGAGACAG	(N:25252525)(N)(N)(N)(N)(N)(N)(N)	AGTGGAATACCT	ggtcggctagccatatGAAC	TCGTCGGCAGCGTCAGATGTGTATAAGAGACAG(N:25252525)(N)(N)(N)(N)(N)(N)(N)AGTGGAATACCTggtcggctagccatatGAAC
col_5_OM_F	TCGTCGGCAGCGTCAGATGTGTATAAGAGACAG	(N:25252525)(N)(N)(N)(N)(N)(N)(N)	GGTATCA	ggtcggctagccatatGAAC	TCGTCGGCAGCGTCAGATGTGTATAAGAGACAG(N:25252525)(N)(N)(N)(N)(N)(N)(N)GGTATCAggtcggctagccatatGAAC
col_6_OM_F	TCGTCGGCAGCGTCAGATGTGTATAAGAGACAG	(N:25252525)(N)(N)(N)(N)(N)(N)(N)	GATGTCCT	ggtcggctagccatatGAAC	TCGTCGGCAGCGTCAGATGTGTATAAGAGACAG(N:25252525)(N)(N)(N)(N)(N)(N)(N)GATGTCCTggtcggctagccatatGAAC
col_7_OM_F	TCGTCGGCAGCGTCAGATGTGTATAAGAGACAG	(N:25252525)(N)(N)(N)(N)(N)(N)(N)	CTCATCCAG	ggtcggctagccatatGAAC	TCGTCGGCAGCGTCAGATGTGTATAAGAGACAG(N:25252525)(N)(N)(N)(N)(N)(N)(N)CTCATCCAGggtcggctagccatatGAAC
col_8_OM_F	TCGTCGGCAGCGTCAGATGTGTATAAGAGACAG	(N:25252525)(N)(N)(N)(N)(N)(N)(N)	GACGGAACTC	ggtcggctagccatatGAAC	TCGTCGGCAGCGTCAGATGTGTATAAGAGACAG(N:25252525)(N)(N)(N)(N)(N)(N)(N)GACGGAACTCggtcggctagccatatGAAC
col_9_OM_F	TCGTCGGCAGCGTCAGATGTGTATAAGAGACAG	(N:25252525)(N)(N)(N)(N)(N)(N)(N)	ATCGCAGGCAT	ggtcggctagccatatGAAC	TCGTCGGCAGCGTCAGATGTGTATAAGAGACAG(N:25252525)(N)(N)(N)(N)(N)(N)(N)ATCGCAGGCATggtcggctagccatatGAAC
col_10_OM_F	TCGTCGGCAGCGTCAGATGTGTATAAGAGACAG	(N:25252525)(N)(N)(N)(N)(N)(N)(N)	TCACGACTAGTA	ggtcggctagccatatGAAC	TCGTCGGCAGCGTCAGATGTGTATAAGAGACAG(N:25252525)(N)(N)(N)(N)(N)(N)(N)TCACGACTAGTAggtcggctagccatatGAAC
row_1_OM_R	GTCTCGTGGGCTCGGAGATGTGTATAAGAGACAG	(N:25252525)(N)(N)(N)(N)(N)(N)(N)	TACCTGA	GATAAAACCACAACTCTGTATGGC	GTCTCGTGGGCTCGGAGATGTGTATAAGAGACAG(N:25252525)(N)(N)(N)(N)(N)(N)(N)TACCTGAGATAAAACCACAACTCTGTATGGC
row_2_OM_R	GTCTCGTGGGCTCGGAGATGTGTATAAGAGACAG	(N:25252525)(N)(N)(N)(N)(N)(N)(N)	AGAACCAT	GATAAAACCACAACTCTGTATGGC	GTCTCGTGGGCTCGGAGATGTGTATAAGAGACAG(N:25252525)(N)(N)(N)(N)(N)(N)(N)AGAACCATGATAAAACCACAACTCTGTATGGC
row_3_OM_R	GTCTCGTGGGCTCGGAGATGTGTATAAGAGACAG	(N:25252525)(N)(N)(N)(N)(N)(N)(N)	ACCGTTGAC	GATAAAACCACAACTCTGTATGGC	GTCTCGTGGGCTCGGAGATGTGTATAAGAGACAG(N:25252525)(N)(N)(N)(N)(N)(N)(N)ACCGTTGACGATAAAACCACAACTCTGTATGGC
row_4_OM_R	GTCTCGTGGGCTCGGAGATGTGTATAAGAGACAG	(N:25252525)(N)(N)(N)(N)(N)(N)(N)	GCAAGCTGTT	GATAAAACCACAACTCTGTATGGC	GTCTCGTGGGCTCGGAGATGTGTATAAGAGACAG(N:25252525)(N)(N)(N)(N)(N)(N)(N)GCAAGCTGTTGATAAAACCACAACTCTGTATGGC
row_5_OM_R	GTCTCGTGGGCTCGGAGATGTGTATAAGAGACAG	(N:25252525)(N)(N)(N)(N)(N)(N)(N)	TCGGTGGTACG	GATAAAACCACAACTCTGTATGGC	GTCTCGTGGGCTCGGAGATGTGTATAAGAGACAG(N:25252525)(N)(N)(N)(N)(N)(N)(N)TCGGTGGTACGGATAAAACCACAACTCTGTATGGC
row_6_OM_R	GTCTCGTGGGCTCGGAGATGTGTATAAGAGACAG	(N:25252525)(N)(N)(N)(N)(N)(N)(N)	GTTCAACCGATT	GATAAAACCACAACTCTGTATGGC	GTCTCGTGGGCTCGGAGATGTGTATAAGAGACAG(N:25252525)(N)(N)(N)(N)(N)(N)(N)GTTCAACCGATTGATAAAACCACAACTCTGTATGGC
row_7_OM_R	GTCTCGTGGGCTCGGAGATGTGTATAAGAGACAG	(N:25252525)(N)(N)(N)(N)(N)(N)(N)	CGTACAA	GATAAAACCACAACTCTGTATGGC	GTCTCGTGGGCTCGGAGATGTGTATAAGAGACAG(N:25252525)(N)(N)(N)(N)(N)(N)(N)CGTACAAGATAAAACCACAACTCTGTATGGC
row_8_OM_R	GTCTCGTGGGCTCGGAGATGTGTATAAGAGACAG	(N:25252525)(N)(N)(N)(N)(N)(N)(N)	GAGATCAC	GATAAAACCACAACTCTGTATGGC	GTCTCGTGGGCTCGGAGATGTGTATAAGAGACAG(N:25252525)(N)(N)(N)(N)(N)(N)(N)GAGATCACGATAAAACCACAACTCTGTATGGC

## Sheet: round_2
Name	Sequence	Index	Index RC
S501	AATGATACGGCGACCACCGAGATCTACACTAGATCGCTCGTCGGCAGCGTC	TAGATCGC	GCGATCTA
S502	AATGATACGGCGACCACCGAGATCTACACCTCTCTATTCGTCGGCAGCGTC	CTCTCTAT	ATAGAGAG
S503	AATGATACGGCGACCACCGAGATCTACACTATCCTCTTCGTCGGCAGCGTC	TATCCTCT	AGAGGATA
S504	AATGATACGGCGACCACCGAGATCTACACAGAGTAGATCGTCGGCAGCGTC	AGAGTAGA	TCTACTCT
S505	AATGATACGGCGACCACCGAGATCTACACGTAAGGAGTCGTCGGCAGCGTC	GTAAGGAG	CTCCTTAC
S506	AATGATACGGCGACCACCGAGATCTACACACTGCATATCGTCGGCAGCGTC	ACTGCATA	TATGCAGT
S507	AATGATACGGCGACCACCGAGATCTACACAAGGAGTATCGTCGGCAGCGTC	AAGGAGTA	TACTCCTT
S508	AATGATACGGCGACCACCGAGATCTACACCTAAGCCTTCGTCGGCAGCGTC	CTAAGCCT	AGGCTTAG
S509	AATGATACGGCGACCACCGAGATCTACACGGCTACTCTCGTCGGCAGCGTC	GGCTACTC	GAGTAGCC
S510	AATGATACGGCGACCACCGAGATCTACACCCTCAGACTCGTCGGCAGCGTC	CCTCAGAC	GTCTGAGG
S511	AATGATACGGCGACCACCGAGATCTACACTCCTTACGTCGTCGGCAGCGTC	TCCTTACG	CGTAAGGA
S512	AATGATACGGCGACCACCGAGATCTACACACGCGTGGTCGTCGGCAGCGTC	ACGCGTGG	CCACGCGT
S513	AATGATACGGCGACCACCGAGATCTACACGGAACTCCTCGTCGGCAGCGTC	GGAACTCC	GGAGTTCC
S514	AATGATACGGCGACCACCGAGATCTACACTGGCCATGTCGTCGGCAGCGTC	TGGCCATG	CATGGCCA
S515	AATGATACGGCGACCACCGAGATCTACACGAGAGATTTCGTCGGCAGCGTC	GAGAGATT	AATCTCTC
S516	AATGATACGGCGACCACCGAGATCTACACCGCGGTTATCGTCGGCAGCGTC	CGCGGTTA	TAACCGCG
S517	AATGATACGGCGACCACCGAGATCTACACGACCGCCATCGTCGGCAGCGTC	GACCGCCA	TGGCGGTC
S518	AATGATACGGCGACCACCGAGATCTACACTAAGATGGTCGTCGGCAGCGTC	TAAGATGG	CCATCTTA
S519	AATGATACGGCGACCACCGAGATCTACACATTGACATTCGTCGGCAGCGTC	ATTGACAT	ATGTCAAT
S520	AATGATACGGCGACCACCGAGATCTACACAGCCAACTTCGTCGGCAGCGTC	AGCCAACT	AGTTGGCT
S521	AATGATACGGCGACCACCGAGATCTACACTACTAGGTTCGTCGGCAGCGTC	TACTAGGT	ACCTAGTA
S522	AATGATACGGCGACCACCGAGATCTACACTCACGGTTTCGTCGGCAGCGTC	TCACGGTT	AACCGTGA
S523	AATGATACGGCGACCACCGAGATCTACACTGTAATGATCGTCGGCAGCGTC	TGTAATGA	TCATTACA
S524	AATGATACGGCGACCACCGAGATCTACACCACGTCAGTCGTCGGCAGCGTC	CACGTCAG	CTGACGTG
S525	AATGATACGGCGACCACCGAGATCTACACCTGAATTCTCGTCGGCAGCGTC	CTGAATTC	GAATTCAG
S526	AATGATACGGCGACCACCGAGATCTACACCGTACCGGTCGTCGGCAGCGTC	CGTACCGG	CCGGTACG
S527	AATGATACGGCGACCACCGAGATCTACACGATGACGGTCGTCGGCAGCGTC	GATGACGG	CCGTCATC
S528	AATGATACGGCGACCACCGAGATCTACACTATAGACGTCGTCGGCAGCGTC	TATAGACG	CGTCTATA
S529	AATGATACGGCGACCACCGAGATCTACACGTCATTGATCGTCGGCAGCGTC	GTCATTGA	TCAATGAC
S530	AATGATACGGCGACCACCGAGATCTACACGCATCGTTTCGTCGGCAGCGTC	GCATCGTT	AACGATGC
S531	AATGATACGGCGACCACCGAGATCTACACAGGTTGACTCGTCGGCAGCGTC	AGGTTGAC	GTCAACCT
S532	AATGATACGGCGACCACCGAGATCTACACTGAAACTGTCGTCGGCAGCGTC	TGAAACTG	CAGTTTCA
S533	AATGATACGGCGACCACCGAGATCTACACCAATCACATCGTCGGCAGCGTC	CAATCACA	TGTGATTG
S534	AATGATACGGCGACCACCGAGATCTACACACATGCAATCGTCGGCAGCGTC	ACATGCAA	TTGCATGT
S535	AATGATACGGCGACCACCGAGATCTACACATCGCGCCTCGTCGGCAGCGTC	ATCGCGCC	GGCGCGAT
S536	AATGATACGGCGACCACCGAGATCTACACTCGGTTAATCGTCGGCAGCGTC	TCGGTTAA	TTAACCGA
N701	CAAGCAGAAGACGGCATACGAGATTCGCCTTAGTCTCGTGGGCTCGG	TCGCCTTA	TAAGGCGA
N702	CAAGCAGAAGACGGCATACGAGATCTAGTACGGTCTCGTGGGCTCGG	CTAGTACG	CGTACTAG
N703	CAAGCAGAAGACGGCATACGAGATTTCTGCCTGTCTCGTGGGCTCGG	TTCTGCCT	AGGCAGAA
N704	CAAGCAGAAGACGGCATACGAGATGCTCAGGAGTCTCGTGGGCTCGG	GCTCAGGA	TCCTGAGC
N705	CAAGCAGAAGACGGCATACGAGATAGGAGTCCGTCTCGTGGGCTCGG	AGGAGTCC	GGACTCCT
N706	CAAGCAGAAGACGGCATACGAGATCATGCCTAGTCTCGTGGGCTCGG	CATGCCTA	TAGGCATG
N707	CAAGCAGAAGACGGCATACGAGATGTAGAGAGGTCTCGTGGGCTCGG	GTAGAGAG	CTCTCTAC
N708	CAAGCAGAAGACGGCATACGAGATCCTCTCTGGTCTCGTGGGCTCGG	CCTCTCTG	CAGAGAGG
N709	CAAGCAGAAGACGGCATACGAGATAGCGTAGCGTCTCGTGGGCTCGG	AGCGTAGC	GCTACGCT
N710	CAAGCAGAAGACGGCATACGAGATCAGCCTCGGTCTCGTGGGCTCGG	CAGCCTCG	CGAGGCTG
N711	CAAGCAGAAGACGGCATACGAGATTGCCTCTTGTCTCGTGGGCTCGG	TGCCTCTT	AAGAGGCA
N712	CAAGCAGAAGACGGCATACGAGATTCCTCTACGTCTCGTGGGCTCGG	TCCTCTAC	GTAGAGGA
N713	CAAGCAGAAGACGGCATACGAGATATTACAATGTCTCGTGGGCTCGG	ATTACAAT	ATTGTAAT
N714	CAAGCAGAAGACGGCATACGAGATGAATGATCGTCTCGTGGGCTCGG	GAATGATC	GATCATTC
N715	CAAGCAGAAGACGGCATACGAGATCGATCGGTGTCTCGTGGGCTCGG	CGATCGGT	ACCGATCG
N716	CAAGCAGAAGACGGCATACGAGATAATAACGGGTCTCGTGGGCTCGG	AATAACGG	CCGTTATT
N717	CAAGCAGAAGACGGCATACGAGATTAGAAGAAGTCTCGTGGGCTCGG	TAGAAGAA	TTCTTCTA
N718	CAAGCAGAAGACGGCATACGAGATGTCAGGTAGTCTCGTGGGCTCGG	GTCAGGTA	TACCTGAC
N719	CAAGCAGAAGACGGCATACGAGATGCGGTCCTGTCTCGTGGGCTCGG	GCGGTCCT	AGGACCGC
N720	CAAGCAGAAGACGGCATACGAGATAATCGGACGTCTCGTGGGCTCGG	AATCGGAC	GTCCGATT
N721	CAAGCAGAAGACGGCATACGAGATAACTCGTGGTCTCGTGGGCTCGG	AACTCGTG	CACGAGTT
N722	CAAGCAGAAGACGGCATACGAGATGGCCGTGGGTCTCGTGGGCTCGG	GGCCGTGG	CCACGGCC
N723	CAAGCAGAAGACGGCATACGAGATTTACATGTGTCTCGTGGGCTCGG	TTACATGT	ACATGTAA
N724	CAAGCAGAAGACGGCATACGAGATAGTTAACAGTCTCGTGGGCTCGG	AGTTAACA	TGTTAACT
