# Supplementary material for: Compensatory epistasis maintains ACE2 affinity in SARS-CoV-2 Omicron BA.1
Source: Nat Commun. 2022 Nov 16;13:7011. doi: 10.1038/s41467-022-34506-z (PMC9668218; doi:10.1038/s41467-022-34506-z)
Supplement: Supplementary file 3 — Supplementary Data 1–5 [file 41467_2022_34506_MOESM3_ESM.zip › supplementary_files/Supplementary_Data_1-ACE2_5order_biochem_coefficients.txt]

Params:	4944
Performance:	0.9775420737902647
Term	Coefficient	Standard Error	p-value	95% CI lower	95% CI upper
Intercept	8.950403005300428
1	0.04660539287495258	0.049907103254794874	0.35039305603592674	-0.17376194991166996	0.2669727356615751
2	0.005425120751634371	0.049907510376025914	0.9134384547436896	-0.21494401969940916	0.2257942612026779
3	-0.004831084421986043	0.04990682430080061	0.9228842692483854	-0.2251971954731147	0.21553502662914262
4	0.09233824285346248	0.04990820174455179	0.06430084834397129	-0.12803395037033277	0.31271043607725774
5	-0.3809957413267915	0.04990855989578393	2.3509526720062332e-14	-0.6013695159854967	-0.16062196666808626
6	0.1656783804947639	0.049906966646647975	0.0009021566325273421	-0.05468835909166522	0.38604512008119307
7	-0.28019420839404896	0.04990685261290605	1.9919019615975204e-08	-0.5005604444587135	-0.059827972329384416
8	0.21667226720855792	0.0499067622033193	1.4198629428333144e-05	-0.0036935696479960534	0.4370381040651119
9	-0.0002760042487208736	0.04990671453689487	0.9955874389126336	-0.22064163063176293	0.22008962213432118
10	-0.11907734616419008	0.04990857443599395	0.017043588926599212	-0.3394511850259293	0.10129649269754912
11	-0.21922121601235633	0.049906734257347256	1.1240737065463817e-05	-0.43958692947205497	0.0011444974473422964
12	-0.8550369747113105	0.049906734257347644	1.8359385847498358e-65	-1.0754026881710108	-0.6346712612516101
13	-0.1993832771530415	0.049906734257346326	6.482852479055202e-05	-0.419748990612736	0.02098243630665303
14	0.345368834032743	0.049908316985905	4.612187522846494e-12	0.12499613195491435	0.5657415361105717
15	-0.8965337443666516	0.04990710797850396	9.488445696211596e-72	-1.116901108011051	-0.6761663807222522
1,2	-0.04472930542357689	0.050596868636821106	0.37668600006090036	-0.2681423421990349	0.17868373135188112
1,3	-0.07291781956544696	0.050596677149707794	0.14955123412857277	-0.2963300108198551	0.1504943716889612
1,4	-0.1126821224164507	0.05060152861241686	0.025965132208039796	-0.3361157355502328	0.11075149071733137
1,5	0.027841898962553957	0.05060478306536459	0.5821981780027192	-0.19560608437309404	0.2512898822982019
1,6	-0.02848130521382597	0.050597605314042136	0.5735086862530778	-0.25189759482487456	0.19493498439722262
1,7	0.027136860168297527	0.050597210416087814	0.5917339939129818	-0.19627768575082766	0.2505514060874227
1,8	-0.046584838114083205	0.05060104377687375	0.3572516277725637	-0.2700163104319622	0.17684663420379582
1,9	0.018216155208511164	0.050597569673885484	0.7188346424208745	-0.20519997703162016	0.24163228744864249
1,10	0.018044687595115683	0.05060503758729525	0.7214097963500334	-0.2054044195950116	0.24149379478524297
1,11	0.030585553760955397	0.050596972335925555	0.5455203518080088	-0.19282794090315186	0.25399904842506266
1,12	-0.005966021375384156	0.0505969723359263	0.9061377483048154	-0.2293795160394947	0.21744747328872638
1,13	-0.03311268901124187	0.05059697233592563	0.5128337009167971	-0.25652618367534946	0.19030080565286572
1,14	-0.06474390274935171	0.050600786400675724	0.2007303468204296	-0.2881742386095893	0.15868643311088587
1,15	0.0007016337915337623	0.050600535259754026	0.9889368799181816	-0.22272759314324092	0.22413086072630845
2,3	-0.07407558472721043	0.05059655285505162	0.143193201659795	-0.29748722715226733	0.14933605769784647
2,4	0.05316356528860955	0.050601374335920914	0.2934354763665838	-0.1702693666294888	0.27659649720670787
2,5	-0.07813935536803207	0.05060045157500511	0.12254103420194432	-0.3015682127885583	0.14528950205249416
2,6	0.010287997054407416	0.0505972072772359	0.8388775628660577	-0.21312653500495812	0.23370252911377296
2,7	-0.007180547321183894	0.05059754221765486	0.8871482189123805	-0.23059655832693793	0.21623546368457014
2,8	-0.01708430307642117	0.05059671376435065	0.7356247001058627	-0.24049665600463982	0.20632804985179748
2,9	-0.04929934198121089	0.0505970494192368	0.3298902125446129	-0.2727131770105841	0.17411449304816234
2,10	0.06620056267660229	0.05060070418325294	0.1907846562973867	-0.15722941014843972	0.2896305355016443
2,11	-0.09189112501293906	0.05059704552349938	0.06936024673264005	-0.3153049428404863	0.1315226928146082
2,12	0.04224813273226147	0.050597045523500195	0.403729335353577	-0.18116568509528938	0.26566195055981234
2,13	-0.041190876169910906	0.05059704552349938	0.41559665803914314	-0.2646046939974582	0.18222294165763636
2,14	-0.014427879852279668	0.050601096059471884	0.7755468316397633	-0.23785958302661944	0.2090038233220601
2,15	0.019311377148567233	0.050596374897876925	0.7027052773853735	-0.20409947949756924	0.2427222337947037
3,4	0.07837990173815523	0.050600674565470155	0.12139567918624727	-0.14504994030806642	0.30180974378437686
3,5	-0.012539487743281175	0.05060068224865228	0.8042812180477356	-0.23596936371498275	0.2108903882284204
3,6	-0.005433403916686896	0.050597896426715396	0.9144851311543784	-0.22885097895049245	0.21798417111711865
3,7	-0.02301497179523415	0.05059690191405823	0.6492068999884388	-0.24642815550801855	0.20039821191755025
3,8	0.030795005797771724	0.05059660501874777	0.5427695219703241	-0.1926168669587282	0.25420687855427165
3,9	-0.006493099794719015	0.05059729973875251	0.8978895610077812	-0.2299080401225954	0.21692184053315736
3,10	-0.1119119839450824	0.05060044423120257	0.026996891656456745	-0.33534080893867646	0.1115168410485117
3,11	0.013377553451384916	0.05059789218693504	0.7914817297233723	-0.2100400028614557	0.23679510976422552
3,12	0.017896763725488762	0.05059789218693488	0.7235621190326466	-0.20552079258735115	0.24131432003832867
3,13	0.06550211433648623	0.050597892186934904	0.19548207670302573	-0.15791544197635377	0.2889196706493262
3,14	0.052345268824394164	0.05060100296666555	0.30092503442218677	-0.17108602329394304	0.2757765609427314
3,15	-0.006166713274399771	0.05059710369797062	0.902995901944518	-0.229580787974272	0.21724736142547246
4,5	-0.01008953552691283	0.05062678436865842	0.8420354473394539	-0.23363466673187216	0.2134555956780465
4,6	-0.03548550346282431	0.050602103486584483	0.48314328071210344	-0.25892165498261743	0.18795064805696884
4,7	-0.03123365154658897	0.05060158227273822	0.5370771763479668	-0.25466750162023855	0.19220019852706058
4,8	0.037309618233298814	0.05060078742768195	0.4609262353837309	-0.18612072216173678	0.26073995862833443
4,9	-0.02417269125348742	0.05060164881398553	0.6328635088930479	-0.24760683514338555	0.1992614526364107
4,10	0.11887381839569278	0.05062703160756113	0.018879938077352432	-0.10467240450516696	0.3424200412965525
4,11	-0.07338217424883098	0.05060077797308288	0.1470089305349154	-0.2968124728966054	0.15004812439894344
4,12	0.07035868977066428	0.05060077797308278	0.1643983729158758	-0.15307160887710972	0.29378898841843826
4,13	0.04987111995146165	0.05060077797308238	0.3243477800286707	-0.17355917869631057	0.27330141859923385
4,14	-0.0009436908461495364	0.05062613046101081	0.9851281151087773	-0.22448593468876296	0.2225985529964639
4,15	0.09138409439657491	0.050601418361400766	0.07093552807189221	-0.13204903191826012	0.31481722071140994
5,6	-0.007447689061857332	0.050601177861134064	0.8829877734468535	-0.23087975343558068	0.215984375311866
5,7	-0.22190992335794824	0.05060110068498072	1.1615698848757182e-05	-0.4453416469564566	0.001521800240560145
5,8	0.25018190401052465	0.05060498162398661	7.705212400395212e-07	0.026733043929221822	0.47363076409182747
5,9	-0.01455932786501668	0.05060116865860786	0.7735577826533601	-0.23799135160451934	0.20887269587448598
5,10	0.14405411381548205	0.050630238118530874	0.004441332230212869	-0.07950626759701102	0.3676144952279751
5,11	-0.11885671706838608	0.050600785937125435	0.018835391264026315	-0.3422870508817939	0.10457361674502172
5,12	-0.057977648285583605	0.050600785937125754	0.25189376313756445	-0.2814079820989928	0.1654526855278256
5,13	-0.10518218374943689	0.05060078593712496	0.03765711328516101	-0.3286125175628426	0.11824815006396883
5,14	0.23445414758483457	0.050625661909759236	3.6531557021489737e-06	0.010913972654009951	0.4579943225156592
5,15	0.011966191795663605	0.05060516047666131	0.8130760190888991	-0.21148345801868526	0.23541584161001247
6,7	-0.05781246722569422	0.050597843468607163	0.2532197032714965	-0.28122980842028994	0.1656048739689015
6,8	-0.11075467262836369	0.050597054307456465	0.028608398379709497	-0.3341685292419185	0.11265918398519109
6,9	-0.08055089436563012	0.0505987893799538	0.11140663150992876	-0.3039724122796982	0.1428706235484379
6,10	0.012123891127519215	0.050601429988229606	0.8106453710105377	-0.2113092865261676	0.23555706878120602
6,11	0.012234918870794642	0.05059779643259704	0.8089312293335045	-0.21118221463391548	0.23565205237550477
6,12	0.10434564823583992	0.05059779643259716	0.03919256279755581	-0.11907148526887071	0.3277627817405505
6,13	-0.06315422030261475	0.050597796432596875	0.21198243653981705	-0.2865713538073241	0.16026291320209463
6,14	-0.05915672908360725	0.0506014580422868	0.2423847925958728	-0.28259003061140486	0.16427657244419036
6,15	0.09061991045637785	0.05059708994311357	0.073302509103973	-0.13279410350822624	0.31403392442098194
7,8	0.14172372266519506	0.05059646961757067	0.005097028672527865	-0.08168755222054777	0.3651349975509379
7,9	0.07717490829687335	0.05059739387703341	0.12720204778484973	-0.1462404477033515	0.30059026429709823
7,10	0.18000583109630552	0.050601351854734994	0.00037526275457311597	-0.043427001554977473	0.4034386637475885
7,11	0.08000736075438208	0.050596944667763134	0.11382800367734633	-0.14340601173955228	0.3034207332483164
7,12	-0.07212556318441377	0.05059694466776339	0.15402612075886915	-0.29553893567834927	0.15128780930952174
7,13	-0.20458755753002722	0.05059694466776321	5.2806285610156804e-05	-0.4280009300239619	0.018825814963907478
7,14	0.12978107674418204	0.05060087215991142	0.01032875144717574	-0.09364963779030544	0.35321179127866953
7,15	-0.2102673250925864	0.05059716347098155	3.2524285581649314e-05	-0.4336816637232166	0.01314701353804379
8,9	0.04464863605752889	0.05059659787665127	0.3775446784184394	-0.17876320516268213	0.2680604772777399
8,10	-0.06533718083356854	0.05060474380000487	0.196670170608203	-0.2887849907910315	0.15811062912389437
8,11	0.07012338192117218	0.05059709977761152	0.16578335432391794	-0.15329067546815583	0.2935374393105002
8,12	0.3019752580241729	0.05059709977761189	2.42739605701945e-09	0.07856120063484326	0.5253893154135025
8,13	0.02221496882366769	0.05059709977761159	0.660624247943232	-0.20119908856566063	0.245629026212996
8,14	-0.12324311864599746	0.05060053630974368	0.014872984731194304	-0.34667235021705467	0.10018611292505972
8,15	0.25015121813021335	0.050601531870798716	7.715862517483591e-07	0.026717590608881098	0.47358484565154557
9,10	0.11377277676218123	0.05060142260663868	0.024557814896316813	-0.10966036829771689	0.3372059218220793
9,11	-0.04603072576230893	0.050597323597742605	0.36296422724934585	-0.26944577144076476	0.17738431991614692
9,12	-0.019064307449732976	0.05059732359774246	0.706336338737299	-0.2424793531281882	0.20435073822872224
9,13	0.016632995136017903	0.050597323597742404	0.7423602058451069	-0.20678205054243706	0.24004804081447287
9,14	0.050115769355471795	0.050601010718384035	0.3219821606312827	-0.1733155569909711	0.2735470957019147
9,15	0.03404316821413733	0.0505971045557973	0.5010620666659509	-0.18937091027351205	0.2574572467017867
10,11	-0.15999360628590387	0.050600546289697367	0.001569144616290005	-0.38342288192395213	0.06343566935214442
10,12	0.015636856429510182	0.05060054628969736	0.757304484645967	-0.20779241920853808	0.23906613206755845
10,13	0.11184803925761888	0.05060054628969727	0.027084712616947823	-0.11158123638042897	0.3352773148956667
10,14	0.02929489724357137	0.050625897114021996	0.5628270880200552	-0.19424631624359126	0.252836110730734
10,15	0.003908940817899165	0.05060492530296378	0.9384297753423954	-0.21953967057507404	0.22735755221087237
11,12	0.0551332317814035	0.05059818437972967	0.275886194761274	-0.16828561472352468	0.27855207828633166
11,13	0.09032519068444345	0.050598184379729634	0.07424839136549759	-0.13309365582048457	0.3137440371893715
11,14	0.30281204184322064	0.050601484336014683	2.2004464985413153e-09	0.07937862421413547	0.5262454594723058
11,15	-0.08730722612438502	0.05059704031648465	0.08444127719983668	-0.3107210209600949	0.1361065687113249
12,13	0.525992072421085	0.05059818437972983	2.8925047341781113e-25	0.30257322591615615	0.7494109189260139
12,14	0.7725097078458019	0.05060148433601484	2.0851018337527852e-52	0.549076290216716	0.9959431254748877
12,15	0.06882446175564949	0.050597040316484994	0.17376286498672835	-0.15458933308006195	0.29223825659136093
13,14	0.42382255170802896	0.050601484336014586	5.745018000627829e-17	0.20038913407894424	0.6472559693371137
13,15	0.5343380111388101	0.050597040316484446	5.0798165959143534e-26	0.3109242163031011	0.7577518059745191
14,15	0.676991662982932	0.05060076845640547	1.0709319237215913e-40	0.4535614063565288	0.9004219196093353
1,2,3	0.0858584088267269	0.04626448887537222	0.06349026724590283	-0.11842478562751188	0.2901416032809657
1,2,4	0.06316351122503772	0.046267079996042994	0.17220332198923496	-0.14113112445379275	0.26745814690386815
1,2,5	0.04784310010370563	0.046273920360869816	0.30118691563870215	-0.1564817395525603	0.25216793975997154
1,2,6	0.014475324103102927	0.04626677298561228	0.7543844231553387	-0.18981795595561712	0.21876860416182298
1,2,7	-0.004558297642440923	0.04626373891617996	0.9215133379525619	-0.20883818061387227	0.19972158532899043
1,2,8	0.030216431697324797	0.04626733982523978	0.513707910755054	-0.17407935127048738	0.23451221466513697
1,2,9	0.038820222801426274	0.04626375572444269	0.40141670477455993	-0.1654597343877407	0.24310017999059325
1,2,10	-0.04528536377357323	0.046273664100645436	0.3277652775013087	-0.24960907189983592	0.15903834435268946
1,2,11	0.04150924848304083	0.04626373994692951	0.36960358524108383	-0.1627706390397174	0.24578913600579905
1,2,12	-0.008536278794577523	0.04626373994692958	0.8536120809664663	-0.21281616631733605	0.195743608728181
1,2,13	0.057251663624182436	0.04626373994692966	0.21590967305394587	-0.14702822389857645	0.2615315511469413
1,2,14	0.030993851927201055	0.0462673120175402	0.502935649923734	-0.17330180825430488	0.235289512108707
1,2,15	0.001076371226423456	0.04627061581872536	0.9814410334838412	-0.20323387705659082	0.20538661950943773
1,3,4	0.025937930307921686	0.04626698942145781	0.5750650993162725	-0.17835630543423925	0.23023216605008262
1,3,5	0.028029311872802	0.04627075654151687	0.5446742214886748	-0.1762815577788274	0.2323401815244314
1,3,6	0.06723748335692603	0.046263485991740544	0.14613520951926523	-0.13704128281382957	0.2715162495276816
1,3,7	0.05927467205439729	0.046263916685015914	0.20012392306866433	-0.14500599586433524	0.26355533997312985
1,3,8	0.028041822322804277	0.04626727200902742	0.5444643660322516	-0.1762536611990866	0.23233730584469514
1,3,9	-0.007240569519382234	0.04626322466824256	0.8756336689142297	-0.21151818180299345	0.19703704276422898
1,3,10	0.0318756100416856	0.04627078711173243	0.4908965053858123	-0.17243539459427934	0.23618661467765054
1,3,11	-0.034936119333287774	0.04626325882188936	0.4501599411232835	-0.23921388242405672	0.16934164375748118
1,3,12	0.0567977580059601	0.046263258821889995	0.21956711458343142	-0.14748000508481166	0.2610755210967318
1,3,13	0.011509879168327908	0.0462632588218895	0.8035243448078216	-0.19276788392244168	0.2157876422590975
1,3,14	0.048562498346648275	0.04626725187929845	0.29390729295997403	-0.1557328962914045	0.25285789298470107
1,3,15	-0.009427370029406745	0.04626721228087421	0.8385431706373956	-0.21372258981861117	0.19486784975979768
1,4,5	-0.03219130022225425	0.04627893093112823	0.48668956582275225	-0.23653826430533886	0.17215566386083037
1,4,6	0.016788966174376863	0.046266007878220015	0.7166979758011618	-0.18750093551389121	0.22107886786264494
1,4,7	0.058164487653950325	0.04626624521171814	0.20870301572235875	-0.1461264619924024	0.2624554373003031
1,4,8	0.00261377840225796	0.04626989021589116	0.9549519999592887	-0.20169326594468182	0.20692082274919774
1,4,9	0.014501784763886416	0.046266000601801575	0.7539459655829394	-0.1897880847949874	0.21879165432276024
1,4,10	0.027648036696799938	0.046278681612273616	0.5502285979738708	-0.17669782650625127	0.23199389989985114
1,4,11	0.03844929538587438	0.04626680894718226	0.40596150697475974	-0.1658441434629798	0.24274273423472856
1,4,12	0.0239777798550862	0.0462668089471823	0.604287884004583	-0.18031565899376814	0.22827121870394054
1,4,13	-0.030952705897518085	0.0462668089471821	0.503498125951583	-0.23524614474637157	0.1733407329513354
1,4,14	0.07129688319034799	0.04627596203814074	0.12340378036820976	-0.13303697159534197	0.275630737976038
1,4,15	0.012029488525931553	0.04627009559734747	0.7948779735169433	-0.19227846269323348	0.2163374397450966
1,5,6	0.016118842236264808	0.046272830923021105	0.7275848272245251	-0.18820118695198768	0.2204388714245173
1,5,7	-0.000872947906696453	0.04627029981240829	0.9849479238080195	-0.20518180084780835	0.20343590503441544
1,5,8	-0.028409661667889496	0.046279418811879296	0.5393046170025866	-0.23275878001314718	0.17593945667736818
1,5,9	-0.05688611827382073	0.04627005352373417	0.21891838597050978	-0.2611938837148148	0.1474216471671733
1,5,10	-0.06591488176517779	0.04629135460248265	0.1544827511872467	-0.27031670319852874	0.13848693966817316
1,5,11	-0.048536923627318984	0.04627058943959921	0.2941964318184388	-0.25284705543196534	0.15577320817732737
1,5,12	-0.02171498116012449	0.04627058943959915	0.6388559050058555	-0.22602511296477057	0.1825951506445216
1,5,13	0.005064899890877106	0.046270589439598886	0.912836359248169	-0.1992452319137678	0.20937503169552202
1,5,14	0.006738345539717194	0.04627999642899409	0.8842385974413758	-0.19761332330317374	0.21109001438260813
1,5,15	-0.0202058595727741	0.04628242710539342	0.6624212780669334	-0.22456826119044782	0.18415654204489962
1,6,7	0.05879635682974427	0.046263176099620204	0.20377111644968962	-0.1454810409966544	0.2630737546561429
1,6,8	0.04601281028787296	0.04626679693933144	0.31998310199298324	-0.15828057553970756	0.25030619611545346
1,6,9	0.017914168510193562	0.046263213566365216	0.698594276672432	-0.18636339475251582	0.22219173177290294
1,6,10	0.009442066258319226	0.046272574805576276	0.8383134307396034	-0.19487683203038034	0.2137609645470188
1,6,11	-0.016939485352330197	0.04626478934433509	0.7142618578151052	-0.22122400654249672	0.18734503583783632
1,6,12	0.008252230395932147	0.046264789344335186	0.858434048034087	-0.19603229079423481	0.2125367515860991
1,6,13	0.021954206106544527	0.046264789344334874	0.635123029778673	-0.18233031508362105	0.2262387272967101
1,6,14	0.015763291569492965	0.04626682228583263	0.7333289981799098	-0.18853020617684765	0.22005678931583358
1,6,15	-0.022736367036275684	0.04627052948651111	0.6231622838967412	-0.2270462341150242	0.18157350004247283
1,7,8	-0.04769185982283097	0.046266783712188946	0.3026429825520004	-0.25198518724529373	0.15660146759963178
1,7,9	-0.019324189401465963	0.04626317419032744	0.6761687242436885	-0.2236015787972857	0.18495319999435378
1,7,10	0.05517411607491263	0.046270045796129575	0.2331001010588258	-0.1491336152444518	0.25948184739427704
1,7,11	-0.06712019175512607	0.046263441143278024	0.14683966556387382	-0.27139875989522333	0.1371583763849712
1,7,12	-0.07281562814188924	0.04626344114327811	0.11551395783198955	-0.27709419628198684	0.13146293999820838
1,7,13	-0.041779909379223934	0.04626344114327808	0.3664875778858332	-0.24605847751932144	0.16249865876087358
1,7,14	-0.001158015629965925	0.04626675886661906	0.980031926909193	-0.20545123334555612	0.20313520208562427
1,7,15	-0.01926687996938098	0.04626727089560848	0.6771017504498422	-0.2235623585749141	0.18502859863615215
1,8,9	0.017635219352717613	0.04626679267923109	0.7030847350231468	-0.18665814766417402	0.22192858636960924
1,8,10	-0.02700935170322083	0.046279432761745516	0.5594843816804536	-0.2313585316448195	0.17733982823837785
1,8,11	0.04602935069321523	0.04626650617955344	0.3198061358021577	-0.15826275126983524	0.2503214526562657
1,8,12	0.05167104167149028	0.04626650617955401	0.2640838811720167	-0.15262106029156272	0.2559631436345433
1,8,13	0.05048616591770261	0.04626650617955371	0.2751928734852223	-0.15380593604534906	0.2547782678807543
1,8,14	0.04721127905063849	0.04627010021699795	0.30757565353048616	-0.1570966925668273	0.25151925066810427
1,8,15	0.04005024213942043	0.04627616370015859	0.3867929553765661	-0.16428450309512588	0.24438498737396674
1,9,10	-0.10586179724051625	0.04626979950583002	0.02214940058833144	-0.31016844105258556	0.09844484657155306
1,9,11	-0.0149759313466582	0.04626376583690041	0.7461618711666562	-0.21925593318789455	0.18930407049457815
1,9,12	0.020586872204177098	0.04626376583690018	0.6563310837620988	-0.18369312963705822	0.22486687404541242
1,9,13	0.018184351875463856	0.04626376583690055	0.6942795192044796	-0.1860956499657731	0.2224643537167008
1,9,14	-0.006809028408159445	0.046266816264686726	0.8829999115670553	-0.2111024995678253	0.19748444275150642
1,9,15	-0.00746759405537567	0.046266753119285964	0.8717771542630715	-0.21176078639332543	0.1968255982825741
1,10,11	-0.04800872436896253	0.046270617365707346	0.29948213104843124	-0.25231897948275417	0.15630153074482908
1,10,12	0.048865985365514675	0.046270617365707596	0.29093578793339353	-0.15544426974827805	0.2531762404793074
1,10,13	-0.021553478575174978	0.046270617365707374	0.6413526434877407	-0.2258637336889667	0.18275677653861674
1,10,14	0.024294603329582998	0.04627973230319386	0.5996212651471071	-0.18005589925245608	0.22864510591162207
1,10,15	0.019195829836617273	0.04628245103389318	0.6783252256390505	-0.1851666774385594	0.22355833711179396
1,11,12	-0.060174953452689195	0.04626400696883563	0.19337667956952062	-0.2644560200242016	0.1441061131188232
1,11,13	-0.022595659977744653	0.04626400696883511	0.6252655100715923	-0.22687672654925478	0.18168540659376547
1,11,14	0.03271811845585404	0.046266503609247646	0.4794689792201433	-0.17157397215788098	0.23701020906958906
1,11,15	-0.04170520915117315	0.04626780751148921	0.367390294027068	-0.24600305721131335	0.16259263890896705
1,12,13	0.02222926032297523	0.04626400696883551	0.6308848257830131	-0.18205180624853665	0.2265103268944871
1,12,14	0.02289361035299986	0.04626650360924773	0.6207308038009767	-0.18139848026073555	0.22718570096673527
1,12,15	-0.07895854280862469	0.04626780751148952	0.08791602122671789	-0.28325639086876625	0.12533930525151687
1,13,14	0.03987003601113637	0.0462665036092479	0.3888340035040423	-0.1644220546025998	0.24416212662487252
1,13,15	0.05459241005067872	0.046267807511488984	0.23804127921085086	-0.14970543800946048	0.2588902581108179
1,14,15	0.05100578527415012	0.04627088374901519	0.2703277519345935	-0.15330564606863262	0.25531721661693285
2,3,4	-0.11288196326420086	0.04626650687551031	0.014700771871481673	-0.31717406830028416	0.09141014177188242
2,3,5	0.13203750689549643	0.04626748620843009	0.004323351804302131	-0.07225892243470855	0.3363339362257014
2,3,6	0.009702948174863613	0.04626372435404297	0.8338789797407267	-0.19457687049671413	0.21398276684644135
2,3,7	0.010167124735327548	0.046263171647941546	0.8260541285322307	-0.19411025343445848	0.21444450290511358
2,3,8	0.038837274116320764	0.04626399745083513	0.4012123943762388	-0.16544375042797824	0.24311829866061976
2,3,9	0.01729053417373594	0.04626319600273864	0.7085985642351822	-0.1869869515358905	0.2215680198833624
2,3,10	0.03687056246817377	0.04626751186808205	0.4255161365167256	-0.1674259801635244	0.24116710509987194
2,3,11	0.00038361868501585183	0.04626325108506403	0.9933840108578919	-0.2038941102434089	0.2046613476134406
2,3,12	-0.03365714915288742	0.04626325108506448	0.46691744780610855	-0.23793487808131417	0.17062057977553932
2,3,13	0.009875689778655272	0.04626325108506399	0.8309640825052755	-0.1944020391497693	0.21415341870707985
2,3,14	-0.00820492478084034	0.046266477239877334	0.8592421543523772	-0.21249689895928484	0.19608704939760416
2,3,15	0.0421898947864916	0.04626421831137422	0.3618115813504379	-0.16209210497870685	0.24647189455169005
2,4,5	-0.01424049565417329	0.04627560539171097	0.7582883906995045	-0.2185727756494844	0.19009178434113783
2,4,6	-0.006607696390890538	0.046266307373991164	0.8864343596663536	-0.210898920517909	0.19768352773612793
2,4,7	-0.06639308810006889	0.04626548578403647	0.15128531037919687	-0.27068068445501947	0.13789450825488173
2,4,8	-0.02820962601163418	0.046266578502184554	0.5420527464931009	-0.23250204731892632	0.17608279529565796
2,4,9	-9.958601952270163e-05	0.04626603655294528	0.9982825982568388	-0.20438961432249292	0.20419044228344752
2,4,10	-0.08733505170461142	0.04627535936305247	0.05913165123159609	-0.2916662453479168	0.11699614193869395
2,4,11	0.02512179647912549	0.0462668582415543	0.5871506358296843	-0.17917186003152574	0.22941545298977672
2,4,12	-0.02696290928995171	0.04626685824155463	0.5600532708345702	-0.2312565658006044	0.177330747220701
2,4,13	-0.042550912982809996	0.046266858241554076	0.35774562474698646	-0.24684456949346023	0.16174274352784024
2,4,14	-0.03485031628885937	0.046275124251759676	0.45138944451507457	-0.23918047178634033	0.16947983920862159
2,4,15	-0.012117579454005656	0.04626702118048241	0.7933963698645239	-0.2164119554297487	0.1921767965217374
2,5,6	0.049539909287740214	0.04627034490655116	0.28433063628737887	-0.15476914276884407	0.2538489613443245
2,5,7	0.14383066754141627	0.04626673504686427	0.0018808454214977101	-0.06046244499683992	0.3481237800796725
2,5,8	-0.023413346383958533	0.04627036156122762	0.6128524155401798	-0.2277224719801105	0.18089577921219344
2,5,9	0.07204445157217076	0.04626729874652651	0.11944970610152873	-0.1322511500105019	0.27634005315484345
2,5,10	0.025894694742681024	0.04628212093918156	0.5758272765221926	-0.17846635498257343	0.23025574446793548
2,5,11	0.02704048965474215	0.04626783953012087	0.5589332270487772	-0.17725749978528824	0.23133847909477254
2,5,12	-0.006332347853255094	0.04626783953012121	0.8911402035730801	-0.210630337293287	0.19796564158677682
2,5,13	0.07647727021970518	0.046267839530120855	0.09835740897107526	-0.12782071922032515	0.2807752596597355
2,5,14	0.08591436604365987	0.0462764030335763	0.06338604732201818	-0.1184214359797173	0.2902501680670371
2,5,15	-0.1096794629941652	0.046273546826806525	0.017783269133893168	-0.3140026532918509	0.0946437273035205
2,6,7	-0.009366177238312678	0.04626324382536489	0.8395633231370392	-0.2136438741111681	0.19491151963454273
2,6,8	0.028092485124471267	0.046264346404817525	0.5437120485546272	-0.1761900802438155	0.23237505049275803
2,6,9	0.005329677746141126	0.046262991143213396	0.908284326528359	-0.19894690339587312	0.20960625888815537
2,6,10	0.009515108653402216	0.046270090876370226	0.8370714879245624	-0.19479282172004864	0.21382303902685307
2,6,11	0.020373927458718244	0.04626353674924291	0.6596592080450243	-0.1839050628343605	0.224652917751797
2,6,12	-0.0950864052650724	0.04626353674924346	0.03985735521888109	-0.29936539555815356	0.1091925850280088
2,6,13	0.006857575548929962	0.046263536749243134	0.8821634999292931	-0.1974214147441498	0.2111365658420097
2,6,14	0.0037760375739784857	0.046266812959646	0.9349539476699249	-0.2005174189921126	0.20806949414006956
2,6,15	-0.0956635612569039	0.0462673156367893	0.03868431718235285	-0.29995923741938757	0.10863211490557978
2,7,8	-0.03631640640814071	0.04626320893590995	0.43246294982846356	-0.2405939492248403	0.16796113640855886
2,7,9	-0.010595826124124685	0.04626297242554308	0.818843628384744	-0.2148723246173174	0.19368067236906802
2,7,10	0.036003085566706616	0.04626648563361995	0.4364767650495872	-0.16828892567473366	0.2402950968081469
2,7,11	0.05958094736304842	0.046263267565251544	0.19780289185166516	-0.1446968543344792	0.26385874906057605
2,7,12	0.0025614840538004113	0.04626326756525175	0.9558460405238619	-0.20171631764372813	0.20683928575132896
2,7,13	0.03332566589146646	0.0462632675652513	0.47131663077898833	-0.17095213580606008	0.237603467588993
2,7,14	-0.08181596800554214	0.04626572331170907	0.07700623439862511	-0.2861046131759646	0.1224726771648803
2,7,15	0.10800825782546308	0.046263945195324854	0.019570895047201706	-0.09627253598198296	0.3122890516329091
2,8,9	0.014470541558975203	0.04626406882427826	0.7544490707499224	-0.18981079813837784	0.21875188125632825
2,8,10	0.02043381855325621	0.04627038776972953	0.6587693644388408	-0.1838754227678637	0.22474305987437612
2,8,11	0.03933025010573665	0.046263815008843315	0.3952602161740051	-0.1649499688567047	0.24361046906817801
2,8,12	0.0009601138608759108	0.046263815008842864	0.9834428234448822	-0.20332010510156345	0.20524033282331527
2,8,13	0.01853408304133175	0.04626381500884361	0.6887050097232781	-0.18574613592111094	0.22281430200377444
2,8,14	0.01763221519120539	0.046266517980278095	0.7031312338122864	-0.18665993887854263	0.2219243692609534
2,8,15	-0.00535628065495608	0.0462673137012083	0.9078371404732202	-0.2096519482707838	0.19893938696087163
2,9,10	-0.024705846409814713	0.046267044050990254	0.5933570938013654	-0.22900032337144377	0.17958863055181434
2,9,11	0.03940809207136442	0.046263279795025536	0.39432007807088787	-0.16486976362734984	0.24368594777007868
2,9,12	-0.008454412394683475	0.04626327979502569	0.8549989399827135	-0.21273226809339843	0.19582344330403148
2,9,13	0.04742829855363184	0.04626327979502541	0.30528606472745096	-0.15684955714508186	0.25170615425234555
2,9,14	0.018501401950277385	0.04626654365236738	0.6892426181137796	-0.18579086547588147	0.22279366937643624
2,9,15	-0.003577034084581321	0.04626430667835016	0.9383716366448167	-0.20785942403863883	0.2007053558694762
2,10,11	-0.03716251046683394	0.0462678617663151	0.42186396273894844	-0.2414605980919065	0.16713557715823862
2,10,12	-0.14064719874926868	0.046267861766314755	0.0023691870599205542	-0.3449452863743397	0.06365088887580234
2,10,13	-0.03521723631336915	0.04626786176631532	0.4465680810088667	-0.23951532393844266	0.16908085131170436
2,10,14	-0.04192662721642326	0.04627614350890676	0.36493865528682545	-0.2462612832954742	0.16240802886262767
2,10,15	0.036484577491569414	0.04627357840949181	0.43043804845793243	-0.1678387522610632	0.24080790724420204
2,11,12	0.045421790880963764	0.04626249747450064	0.32619339320228113	-0.15885261044183935	0.24969619220376688
2,11,13	0.015898483720683476	0.046262497474500286	0.7311059949945312	-0.18837591760211808	0.22017288504348503
2,11,14	0.1295276999969387	0.04626626875838972	0.0051198979973399	-0.07476335362093528	0.33381875361481267
2,11,15	-0.018471500484514625	0.04626431963802867	0.6897045719782503	-0.22275394766268916	0.1858109466936599
2,12,13	-0.023630647976894625	0.04626249747450075	0.6094987320663476	-0.22790504929969824	0.180643753345909
2,12,14	-0.00645202645818177	0.04626626875838924	0.8890922387016158	-0.21074308007605363	0.1978390271596901
2,12,15	0.01124919231185273	0.04626431963802906	0.8078906070950355	-0.19303325486632353	0.215531639490029
2,13,14	0.07675241304305591	0.046266268758389496	0.09714155884443872	-0.12753864057481706	0.2810434666609289
2,13,15	-0.02302558938393684	0.04626431963802862	0.6187019191783769	-0.22730803656211115	0.18125685779423747
2,14,15	-0.016903112242648843	0.046267516941207606	0.7148646344256218	-0.22119967727498993	0.18739345278969224
3,4,5	-0.08424867498322897	0.04627606461458167	0.06868344840063458	-0.2885829827003905	0.1200856327339326
3,4,6	-0.05858210734617675	0.04626648533804116	0.20545608800982934	-0.2628741172824739	0.1457099025901204
3,4,7	0.06096001381216953	0.04626624382568265	0.18765125597687307	-0.14333092971407327	0.2652509573384123
3,4,8	-0.10594220889757744	0.04626700645927844	0.022040344478241974	-0.31023651987109857	0.09835210207594366
3,4,9	-0.026531153039336952	0.046266974830045694	0.5663540983376977	-0.23082532435237849	0.17776301827370458
3,4,10	-0.04345244923229563	0.046276082841872714	0.3477476923943865	-0.24778683743298424	0.16088193896839298
3,4,11	0.023897257547954354	0.0462667511426116	0.6055020929526549	-0.1803959260618896	0.2281904411577983
3,4,12	-0.07174826691553449	0.04626675114261142	0.12097245436607468	-0.27604145052537765	0.13254491669430868
3,4,13	-0.05484542504120471	0.04626675114261179	0.23586247124456702	-0.25913860865104954	0.1494477585686401
3,4,14	-0.054163340020311423	0.04627555814891739	0.24182897159967565	-0.25849541141267407	0.15016873137205125
3,4,15	0.008331513347613173	0.04626721070146801	0.857095927632848	-0.19596369946764317	0.2126267261628695
3,5,6	0.005599678818245524	0.046267472559699714	0.9036694039389179	-0.198696690245299	0.20989604788179006
3,5,7	0.062049994641890094	0.046266467406138	0.1798846600582699	-0.14224193611518018	0.2663419253989604
3,5,8	-0.05125617457106679	0.04626978797977961	0.26797175241555277	-0.25556276748927664	0.15305041834714303
3,5,9	0.009799279735969835	0.046267198559932575	0.832266524661492	-0.19449587946772168	0.21409443893966135
3,5,10	0.04511513894087571	0.04627983038029892	0.3296512294876571	-0.15923579670558946	0.24946607458734088
3,5,11	0.0337593212061833	0.04626672958382151	0.465599698666024	-0.17053376720973082	0.23805240962209742
3,5,12	0.0004907965232385791	0.04626672958382127	0.9915362916877224	-0.20380229189267446	0.20478388493915162
3,5,13	0.010932864029045142	0.046266729583821185	0.8132010262758422	-0.19336022438686754	0.21522595244495782
3,5,14	0.0023368535864748408	0.04627583808555351	0.9597256248541197	-0.2019964538802866	0.2066701610532363
3,5,15	-0.01471111417769766	0.04627075840174072	0.7505362921319576	-0.21902199204323972	0.1895997636878444
3,6,7	0.025172844236947878	0.046262701733705475	0.5863575644316652	-0.17910245900272226	0.22944814747661801
3,6,8	0.00278191618725554	0.04626347591260645	0.9520509211223775	-0.20149680547857285	0.20706063785308393
3,6,9	0.05843492697207753	0.04626271331164704	0.20655999793191734	-0.14584042739058012	0.2627102813347352
3,6,10	0.0537624931358075	0.046267494643222384	0.24524838346247127	-0.1505339734386502	0.25805895971026516
3,6,11	0.0070062009057174635	0.046262224964180754	0.8796254812955691	-0.19726699713396242	0.21127939894539735
3,6,12	-0.007405498692480972	0.046262224964180775	0.8728219133354542	-0.21167869673216097	0.19686769934719903
3,6,13	-0.04228908634379236	0.04626222496418064	0.36066329500353533	-0.24656228438347177	0.16198411169588706
3,6,14	-0.05223496217804047	0.04626596076824023	0.2589012582372971	-0.25652465584980616	0.15205473149372523
3,6,15	0.0031537773562808624	0.04626420444259123	0.9456517178498564	-0.2011281611706037	0.20743571588316542
3,7,8	-0.026405494986833755	0.04626394184575154	0.5681686003099855	-0.23068627400406913	0.17787528403040162
3,7,9	0.0069386843908487705	0.046263190704903666	0.8807792472065713	-0.19733877792591895	0.2112161467076165
3,7,10	-0.03482494337809483	0.04626649119957069	0.45163456140639724	-0.2391169791962726	0.16946709244008293
3,7,11	-0.06360125011686835	0.046263432159214676	0.16921603967823237	-0.26787977858737877	0.14067727835364205
3,7,12	0.060777322841576886	0.046263432159214773	0.18895036244554383	-0.14350120562893395	0.26505585131208775
3,7,13	-0.04794852477657474	0.04626343215921476	0.3000134567063235	-0.2522270532470855	0.15633000369393604
3,7,14	-0.03199801890806775	0.046266424556024865	0.48919216685210665	-0.23628976045829264	0.17229372264215714
3,7,15	0.09370784113107544	0.046263444348305635	0.042822841484337244	-0.11057074116098362	0.2979864234231345
3,8,9	-0.004625111951416128	0.04626395735561494	0.9203670762373792	-0.20890595945323912	0.19965573555040686
3,8,10	0.0021751483764105295	0.04627004742498692	0.9625057079136644	-0.20213259013525603	0.2064828868880771
3,8,11	0.014638023816601953	0.046263749673601945	0.7516984467665706	-0.18964190665477118	0.2189179542879751
3,8,12	-0.021935818310477195	0.04626374967360215	0.6353988041721266	-0.22621574878185124	0.18234411216089685
3,8,13	0.015193068801552023	0.04626374967360209	0.7426108426816974	-0.18908686166982175	0.2194729992729258
3,8,14	-0.04153394945675659	0.04626700145995821	0.36935256317979126	-0.24582823835552595	0.16276033944201276
3,8,15	-0.031367222232638436	0.04626646783176823	0.4977971083997388	-0.23565915486910055	0.17292471040382368
3,9,10	0.06386496990525758	0.04626722610420462	0.16748997252565043	-0.14043031092156258	0.2681602507320777
3,9,11	0.04202119767052759	0.046262733133925815	0.36371896858503305	-0.16225424421840623	0.2462966395594614
3,9,12	0.0320973502402182	0.046262733133925905	0.48780983115715315	-0.172178091648716	0.2363727921291524
3,9,13	-0.024116047110292027	0.04626273313392606	0.6021727266739181	-0.22839148899922693	0.18015939477864287
3,9,14	-0.059057316165034734	0.046266459955842595	0.20180338244451684	-0.2633492140249482	0.14523458169487874
3,9,15	-0.014890268773080528	0.046263967570483164	0.747565300235322	-0.21917116137917164	0.18939062383301059
3,10,11	0.08868725148905865	0.046266994465062314	0.05526622869372371	-0.11560700652339351	0.2929815095015108
3,10,12	0.14892115047701138	0.04626699446506222	0.0012890547657344734	-0.055373107535440336	0.3532154084894631
3,10,13	0.03371667818156432	0.04626699446506221	0.4661659485051374	-0.17057757983088737	0.238010936194016
3,10,14	0.0835085724716143	0.04627580980621264	0.07115066247320082	-0.12082461012628487	0.2878417550695135
3,10,15	0.07062374511262881	0.04627101872680192	0.1269449844224511	-0.1336882822314094	0.274935772456667
3,11,12	-0.13967515409318737	0.04626199004379744	0.002536556401326728	-0.34394731483001334	0.0645970066436386
3,11,13	-0.006982844350184703	0.04626199004379757	0.8800231254131179	-0.21125500508701126	0.19728931638664185
3,11,14	8.8328068645116e-05	0.046266260477221724	0.9984767533576637	-0.20420268898331204	0.20437934512060227
3,11,15	0.022818701540807007	0.04626294144740796	0.6218473963305244	-0.18145766016686068	0.2270950632484747
3,12,13	-0.05077554134312079	0.046261990043797746	0.27240398341368705	-0.2550477020799481	0.15349661939370654
3,12,14	-0.030788705233978586	0.04626626047722167	0.5057568695370431	-0.2350797222859355	0.17350231181797832
3,12,15	0.039810403466758404	0.04626294144740785	0.3895072962887527	-0.1644659582409088	0.2440867651744256
3,13,14	-0.046309142942242365	0.04626626047722152	0.31687087704160377	-0.2506001599941986	0.1579818741097139
3,13,15	-0.021163052084126333	0.04626294144740786	0.6473501264833119	-0.22543941379179358	0.18311330962354092
3,14,15	-0.024828202453458292	0.04626668467394959	0.5915258454777371	-0.22912109256755775	0.17946468766064116
4,5,6	0.06506213666556782	0.04627668353077527	0.1597537801184793	-0.1392749039074018	0.26939917723853746
4,5,7	0.1458128421398266	0.04627534092447662	0.00162894117099443	-0.058518270087012964	0.3501439543666661
4,5,8	-0.10074253851592041	0.0462788481947908	0.02949945263960968	-0.3050891372725155	0.10360406024067473
4,5,9	-0.07683654959108344	0.04627564542582508	0.09684325053083755	-0.2811690063590536	0.12749590717688672
4,5,10	0.06603341098874882	0.046298361110422744	0.15380508895614142	-0.13839934803537132	0.270466170012869
4,5,11	0.051059820297039815	0.04627592057755895	0.2698727098685132	-0.15327385141735084	0.25539349201143047
4,5,12	-0.031157986666812576	0.04627592057755926	0.500756421397281	-0.2354916583812046	0.17317568504757944
4,5,13	0.05416146235788144	0.0462759205775589	0.241848978875706	-0.150172209356509	0.25849513407227187
4,5,14	-0.022430475177021902	0.04629509053818712	0.6280271585499195	-0.2268487928237438	0.18198784246969998
4,5,15	0.1295020395199148	0.04627909108560813	0.005141025984886768	-0.07484563173338948	0.33384971077321907
4,6,7	0.053445101069187206	0.0462660413882034	0.24803111334314437	-0.15084494858411018	0.2577351507224846
4,6,8	0.018179213653784165	0.04626706843769356	0.6943822653487027	-0.1861153709885688	0.22247379829613714
4,6,9	0.004377113646263808	0.04626549305679912	0.9246263981926632	-0.19991051482193872	0.20866474211446634
4,6,10	-0.0089525364347951	0.046276437932714104	0.8466018895784216	-0.21328849255708326	0.19538341968749307
4,6,11	0.028346547103471398	0.04626578745451038	0.5400868918399753	-0.1759423812927398	0.2326354754996826
4,6,12	-0.05398339124191176	0.04626578745451014	0.24329704443886715	-0.2582723196381219	0.1503055371542984
4,6,13	0.06436516843404361	0.04626578745450996	0.16417457326418602	-0.13992375996216574	0.268654096830253
4,6,14	0.007678518902519915	0.04627564503788912	0.8682132252461989	-0.19665393615249935	0.21201097395753918
4,6,15	-0.024345319765182172	0.046267046931597756	0.5987594611936218	-0.2286398094462796	0.17994916991591525
4,7,8	0.049271087598046215	0.04626726426803074	0.2869198869942695	-0.15502436174308162	0.2535665369391741
4,7,9	-0.018446863659998147	0.04626577280179881	0.6901061786743167	-0.22273572735641908	0.1858420000364228
4,7,10	-0.05920311244777565	0.04627509601427385	0.20077637990663064	-0.26353314326120736	0.14512691836565608
4,7,11	0.003077110474774214	0.04626678286107406	0.9469738791896027	-0.20121621318954763	0.20737043413909606
4,7,12	0.09079901764202658	0.04626678286107425	0.04971310814126396	-0.11349430602229613	0.2950923413063493
4,7,13	0.09134609374995595	0.04626678286107373	0.0483536276148081	-0.11294722991436446	0.29563941741427635
4,7,14	-0.07689338416637392	0.046275799594952476	0.0965977033032096	-0.28122652167593654	0.1274397533431887
4,7,15	0.04059557920778745	0.0462659986558711	0.3802559627313843	-0.1636942817587318	0.2448854401743067
4,8,9	-0.005460123391332061	0.046266809509208084	0.9060575519878373	-0.20975356472183973	0.1988333179391756
4,8,10	0.007288809515405337	0.046278867254297244	0.8748538597544085	-0.19705787339940609	0.21163549243021676
4,8,11	0.04136672035328437	0.046267355604527445	0.3712867910409241	-0.1629291322887719	0.24566257299534064
4,8,12	-0.10726078685555684	0.046267355604527535	0.020441204516125532	-0.31155663949761353	0.09703506578649984
4,8,13	-0.005279807600026665	0.04626735560452749	0.9091473129054725	-0.20957566024208313	0.1990160450420298
4,8,14	-0.013711722031196416	0.04627662263648263	0.7670038791753707	-0.21804849372233187	0.19062504965993904
4,8,15	-0.03239154137809708	0.046269304758596544	0.48389229095882236	-0.2366960006086924	0.17191291785249824
4,9,10	-0.03946569865260363	0.046275396546461775	0.39375311230418175	-0.24379705648113653	0.16486565917592927
4,9,11	0.07357105196985159	0.046266537611712275	0.11181081932839805	-0.13072118878348862	0.27786329272319177
4,9,12	0.001973745676161709	0.04626653761171244	0.9659726105761247	-0.20231849507717922	0.20626598642950264
4,9,13	0.04316437685323837	0.04626653761171249	0.3508537659015668	-0.16112786390010278	0.24745661760657953
4,9,14	0.07204153385932854	0.046275364125867004	0.11952911486095595	-0.1322896808144257	0.2763727485330828
4,9,15	-0.08577166753017118	0.046267058442677304	0.06377280843444595	-0.2900662080390235	0.11852287297868117
4,10,11	-0.04350966420550406	0.04627593785454366	0.3471117616029066	-0.24784341220729597	0.16082408379628785
4,10,12	-0.0454387419569553	0.046275937854543675	0.3261534138089688	-0.24977248995874726	0.15889500604483667
4,10,13	-0.09263551709591922	0.04627593785454339	0.045315139163744016	-0.29696926509770993	0.1116982309058715
4,10,14	-0.03714993366544861	0.0462948207832059	0.4222913794432087	-0.24156706019538476	0.16726719286448755
4,10,15	-0.12210250782567345	0.046279108669779946	0.008334620813015186	-0.32645025672277916	0.0822452410714323
4,11,12	-0.005680667166414022	0.04626656832341851	0.9022812081568087	-0.209973043528849	0.19861170919602095
4,11,13	-0.017210578331608772	0.046266568323418765	0.709905099015113	-0.22150295469404488	0.18708179803082733
4,11,14	0.04855639362245978	0.04627592818039297	0.29405850841213427	-0.15577731166262965	0.2528900989075492
4,11,15	-0.061320056883095386	0.04626680828668596	0.18506352565073048	-0.2656134928154947	0.1429733790493039
4,12,13	-0.06014525205870247	0.04626656832341862	0.19362127536927817	-0.26443762842113794	0.144147124303733
4,12,14	-0.00621316562549179	0.04627592818039315	0.8931952281877336	-0.21054687091058202	0.19812053965959844
4,12,15	0.02766829262122128	0.04626680828668572	0.5498341124169953	-0.17662514331117696	0.23196172855361952
4,13,14	-0.013435559908753447	0.046275928180392875	0.7715614969112391	-0.21776926519384246	0.19089814537633557
4,13,15	-0.11444680439178878	0.04626680828668591	0.01338086923482433	-0.31874024032418785	0.08984663154061029
4,14,15	-0.1309281164274836	0.046275579952910734	0.0046681391870880325	-0.3352602840964835	0.07340405124151633
5,6,7	0.07553501983246214	0.046267299593223496	0.10256890030161085	-0.12876058548884395	0.2798306251537682
5,6,8	0.04518889564253392	0.04627083816963654	0.32876720363522804	-0.1591223344421933	0.24950012572726113
5,6,9	0.07226142003762887	0.046266746843637824	0.11833622831300243	-0.1320317445898786	0.2765545846651363
5,6,10	-0.008667787286266382	0.046283198297003066	0.8514446730717684	-0.21303359413956216	0.1956980195670294
5,6,11	0.004428476953798999	0.04626677317124926	0.9237467112555741	-0.19986480392461056	0.20872175783220856
5,6,12	-0.12563303145325544	0.046266773171249324	0.006623561068834949	-0.32992631233166525	0.0786602494251544
5,6,13	0.09970383530584781	0.04626677317124924	0.031172184877802746	-0.10458944557256167	0.3039971161842573
5,6,14	0.05598363620573776	0.046276926022513924	0.22638408394665052	-0.14835447510178884	0.26032174751326437
5,6,15	-0.19709293707617337	0.04627357738306965	2.057434324550397e-05	-0.4014162622965869	0.00723038814424018
5,7,8	-0.032733058642574364	0.046270276462028345	0.47930419364894694	-0.23704180847890066	0.17157569119375193
5,7,9	0.015859000293924952	0.04626627625460125	0.7317690660608644	-0.18843208642385081	0.22015008701170072
5,7,10	0.14334702134161156	0.0462791076161317	0.001953904899716375	-0.061000722903057	0.3476947655862801
5,7,11	0.08922338734105617	0.046267006907501684	0.05380994080619595	-0.11507092561161736	0.2935177002937297
5,7,12	0.2157631106168889	0.04626700690750174	3.124209802388811e-06	0.01146879766421513	0.42005742356956266
5,7,13	-0.04648623224335102	0.04626700690750163	0.3150316391613016	-0.25078054519602433	0.15780808070932228
5,7,14	-0.009938018623974143	0.046276322236212065	0.8299608059135174	-0.2142734638824962	0.19439742663454793
5,7,15	0.24184283468430423	0.046269779501412964	1.7371417283097694e-07	0.03753627920275188	0.4461493901658566
5,8,9	-0.0045075874428945895	0.04626981561105503	0.9223938734095899	-0.20881430236840087	0.1997991274826117
5,8,10	-0.1258884443093864	0.04628851467797618	0.006539210705431587	-0.3302777259122044	0.07850083729343163
5,8,11	-0.02465007722356427	0.04627014012113652	0.5942159922185302	-0.2289582250397755	0.17965807059264696
5,8,12	-0.2057145513270111	0.046270140121136706	8.784424399407565e-06	-0.4100226991432232	-0.0014064035107990425
5,8,13	0.030301664475817336	0.0462701401211365	0.5125466057018855	-0.17400648334039379	0.23460981229202846
5,8,14	-0.13236551052393963	0.04627965977701704	0.0042379223059040095	-0.33671569286297065	0.07198467181509138
5,8,15	-0.24335350618721252	0.046278596099307914	1.463506681887776e-07	-0.4476989918034315	-0.03900802057099356
5,9,10	-0.10743898676952623	0.046279412589589175	0.020265512491527	-0.31178807763994665	0.09691010410089418
5,9,11	0.08185510025093912	0.04626676658475498	0.07687168958796846	-0.12243815154447127	0.2861483520463495
5,9,12	0.09553292870920904	0.04626676658475491	0.03894849719105401	-0.10876032308620104	0.2998261805046191
5,9,13	-0.014827044295480873	0.04626676658475491	0.7486155640076232	-0.21912029609089095	0.1894662074999292
5,9,14	0.013846713217773088	0.046275890515552046	0.7647737458488243	-0.19048682575630307	0.21818025219184925
5,9,15	-0.09518135406678047	0.046270833080001274	0.03969085223671523	-0.29949256167796534	0.10912985354440438
5,10,11	-0.13238691800860236	0.04627968026892968	0.004231763427713726	-0.3367371908307118	0.07196335481350707
5,10,12	-0.17104853080576676	0.04627968026892967	0.00021946499502784728	-0.37539880362787614	0.03330174201634262
5,10,13	-0.07343635117818129	0.046279680268929584	0.1125705191822926	-0.2777866240002903	0.13091392164392773
5,10,14	-0.05348541523723671	0.0462989091387541	0.2480103652157166	-0.2579205941082179	0.15094976363374443
5,10,15	-0.05464274068452246	0.046291504685437045	0.23784912310483974	-0.25904522481676195	0.14975974344771706
5,11,12	0.10061409530957266	0.04626654250816172	0.029663848113836405	-0.10367816706428815	0.30490635768343344
5,11,13	-0.017243519011909347	0.046266542508161736	0.7093749206119406	-0.2215357813857702	0.1870487433619515
5,11,14	0.20775122060277518	0.04627621007751972	7.171943881878067e-06	0.00341627058664129	0.41208617061890906
5,11,15	0.07904103414656616	0.04627035007126322	0.08760229160395293	-0.1252680407150659	0.28335010900819824
5,12,13	0.03452356911684673	0.04626654250816173	0.4555597677048786	-0.1697686932570141	0.23881583149070756
5,12,14	0.06644796948796117	0.04627621007751981	0.1510422951988952	-0.13788698052817314	0.2707829195040955
5,12,15	0.1402526651452658	0.04627035007126322	0.002438431119118264	-0.06405640971636625	0.3445617400068979
5,13,14	0.10365449243374769	0.046276210077519794	0.025104708579605166	-0.10068045758238653	0.3079894424498819
5,13,15	-0.02950747708692636	0.04627035007126326	0.5236619256706132	-0.23381655194855858	0.17480159777470586
5,14,15	-0.11083469769434373	0.0462793719433271	0.016631248522696037	-0.31518360908913473	0.09351421370044727
6,7,8	0.003674898159864881	0.046264250538584725	0.9366889656955911	-0.20060724390621423	0.207957040225944
6,7,9	0.07293289171753203	0.04626196942802677	0.11491752828717441	-0.1313391779893141	0.27720496142437817
6,7,10	-0.01644988372450973	0.046267049294132265	0.7221862099570371	-0.22074438383749798	0.18784461638847852
6,7,11	-0.04182830219136635	0.04626270274846334	0.36592508133031665	-0.24610360991175126	0.16244700552901856
6,7,12	0.045312498376764765	0.046262702748463544	0.32736092667523786	-0.15896280934362103	0.24958780609715056
6,7,13	-0.002863888542109727	0.046262702748463544	0.9506390006517533	-0.20713919626249552	0.20141141917827607
6,7,14	0.014755798505282858	0.046266738641757836	0.7497828494417407	-0.189537329906408	0.21904892691697372
6,7,15	0.20213948126275572	0.04626353430760796	1.2509367798375984e-05	-0.0021394982491602377	0.4064184607746717
6,8,9	0.04410608987265707	0.04626299451749041	0.34040721282167874	-0.1601705061686483	0.24838268591396245
6,8,10	-0.06841536816999927	0.046270866142246514	0.13926282322817488	-0.272726721769203	0.13589598542920442
6,8,11	0.024809708469897718	0.04626328846155684	0.5917748347710773	-0.1794681854963246	0.22908760243612003
6,8,12	0.058306368651846796	0.04626328846155669	0.20756591801218804	-0.14597152531437482	0.26258426261806844
6,8,13	0.08455721677545447	0.04626328846155676	0.06759943978689748	-0.11972067719076748	0.28883511074167645
6,8,14	0.09533482718706576	0.04626756011685324	0.03935897259450273	-0.10896192848952596	0.2996315828636575
6,8,15	0.02540983718131029	0.04626681908260198	0.5828711286376129	-0.17888364642100313	0.2297033207836237
6,9,10	-0.05673799620665276	0.046266497901006634	0.2200848842033044	-0.2610300616153604	0.14755406920205488
6,9,11	0.061689635888379835	0.046262716801270226	0.18239072662985523	-0.14258573388288578	0.2659650056596454
6,9,12	0.04949573064097068	0.0462627168012703	0.2846809070917393	-0.1547796391302953	0.25377110041223666
6,9,13	0.07749203340340105	0.046262716801270254	0.09393706551522239	-0.1267833363678647	0.2817674031746668
6,9,14	0.005461862321898048	0.04626549709189871	0.9060251187121182	-0.19882578396349113	0.20974950860728722
6,9,15	-0.034623283294161755	0.046263742939718404	0.45423179328080465	-0.23890318403173094	0.16965661744340743
6,10,11	0.05264316094488186	0.04626679508345919	0.2552065718441954	-0.15165021668800074	0.25693653857776444
6,10,12	-0.05112971530206423	0.04626679508345908	0.2691231983191114	-0.25542309293494636	0.15316366233081788
6,10,13	0.007498266173521562	0.04626679508345912	0.8712551978431282	-0.19679511145936074	0.21179164380640386
6,10,14	-0.007026253048740383	0.04627666548814064	0.8793209804644002	-0.2113632139535427	0.19731070785606195
6,10,15	-0.02646613202075121	0.04627361286304486	0.567361362560288	-0.2307896139047928	0.17785734986329038
6,11,12	-0.0902897497275914	0.04626351890502359	0.05099094399496591	-0.2945686612286157	0.1139891617734329
6,11,13	0.030904110673330987	0.04626351890502336	0.5041380314799749	-0.17337480082769233	0.2351830221743543
6,11,14	-0.08517560516659606	0.04626577851810163	0.0656312314080295	-0.2894644941036417	0.11911328377044958
6,11,15	-0.022757567647880284	0.046264262181768614	0.6227912148091628	-0.22703976112502774	0.18152462582926718
6,12,13	-0.05516218695993036	0.04626351890502325	0.23313522519311086	-0.2594410984609532	0.14911672454109245
6,12,14	-0.09169739051180015	0.04626577851810178	0.04749241301157824	-0.2959862794488465	0.11259149842524616
6,12,15	-0.05427022380961377	0.046264262181768524	0.24078639982571678	-0.2585524172867608	0.15001196966753327
6,13,14	0.07286009093263102	0.04626577851810155	0.11531028354732119	-0.13142879800441426	0.2771489798696763
6,13,15	-0.04173612612848787	0.04626426218176863	0.36699852824474266	-0.2460183196056354	0.16254606734865965
6,14,15	-0.05432158368071288	0.04626700853540827	0.2403694509127509	-0.25861590382149047	0.14997273646006468
7,8,9	-0.0915527181683736	0.04626398365478984	0.047834872663662514	-0.2958336817955357	0.11272824545878851
7,8,10	-0.0005293789154652284	0.04627030327655111	0.9908716774726793	-0.20483824715267526	0.2037794893217448
7,8,11	-0.10171991238626665	0.04626401920111192	0.02790867600542971	-0.30600103297001474	0.10256120819748143
7,8,12	-0.03750050508546243	0.0462640192011119	0.41761612195859155	-0.2417816256692104	0.16678061549828554
7,8,13	-0.03161999419458961	0.04626401920111203	0.49431661878859234	-0.23590111477833817	0.17266112638915895
7,8,14	-0.20132831687061614	0.04626748688037899	1.357531563798515e-05	-0.4056247491678455	0.002968115426613238
7,8,15	0.005652129757303559	0.046266467833082144	0.9027694548287487	-0.19863980288496022	0.20994406239956734
7,9,10	-0.05986725141445426	0.04626602267351783	0.19568349720447326	-0.2641572184321094	0.14442271560320086
7,9,11	-0.1003340224068835	0.04626345965961277	0.030109878784044225	-0.3046126723067949	0.10394462749302788
7,9,12	0.12677918527342058	0.0462634596596129	0.006140844568212864	-0.07749946462649138	0.33105783517333254
7,9,13	-0.07062454352537806	0.04626345965961291	0.12687862330271174	-0.2749031934252901	0.13365410637453398
7,9,14	-0.10684787324930489	0.04626648003078927	0.020928607556809222	-0.31113985975116243	0.09744411325255267
7,9,15	0.005800251896188158	0.04626355118708881	0.9002282839796765	-0.1984788021479306	0.2100793059403069
7,10,11	-0.06723792576155896	0.04626702975011065	0.14616344916899496	-0.2715323395769296	0.1370564880538117
7,10,12	-0.03176899598703442	0.04626702975011079	0.4923125790392251	-0.2360634098024057	0.17252541782833686
7,10,13	0.3873699675418951	0.04626702975011071	5.903342214989387e-17	0.18307555372652418	0.5916643813572661
7,10,14	0.01736972786924007	0.04627606234755192	0.7074029212715947	-0.1869645698377368	0.22170402557621693
7,10,15	0.05885424444071852	0.046269804840692125	0.20339102951283672	-0.1454524229277047	0.2631609118091417
7,11,12	0.16831578836958472	0.046262953561726036	0.00027500264324579495	-0.035960626829468156	0.3725922035686376
7,11,13	0.005361530187157015	0.04626295356172591	0.9077385621081899	-0.1989148850118953	0.20963794538620933
7,11,14	-0.19256011170734721	0.04626647935121357	3.1644984599715484e-05	-0.39685209520850384	0.011731871793809412
7,11,15	0.12196414894338292	0.04626374977302075	0.008386734572349628	-0.08231578196697897	0.3262440798537448
7,12,13	0.3578733386601055	0.04626295356172597	1.0636222121614719e-14	0.15359692346105294	0.5621497538591581
7,12,14	-0.28249953480997747	0.046266479351213655	1.0356114284326068e-09	-0.48679151831113443	-0.07820755130882048
7,12,15	-0.03528933970710657	0.0462637497730209	0.4455975133798281	-0.2395692706174691	0.16899059120325596
7,13,14	-0.052502908591919084	0.046266479351213766	0.2564715531498225	-0.2567948920930766	0.1517890749092384
7,13,15	0.07919118302241634	0.046263749773020967	0.08695705011437387	-0.1250887478879465	0.2834711139327792
7,14,15	-0.008439036241562503	0.0462667009912334	0.8552703251993766	-0.21273199840545529	0.19585392592233028
8,9,10	-0.08525509477308812	0.046269849044592436	0.06540353146500893	-0.2895619573260726	0.11905176777989634
8,9,11	-0.00019806238310526858	0.046264046892872675	0.9965841938859512	-0.20447930524122584	0.2040831804750153
8,9,12	-0.07926754465945995	0.04626404689287285	0.08665518081977877	-0.2835487875175813	0.1250136981986614
8,9,13	-0.03234776853994259	0.04626404689287267	0.4844336144679472	-0.23662901139806314	0.17193347431817796
8,9,14	-0.05120965332455296	0.04626729426755965	0.26838052248231986	-0.2555052351301205	0.1530859284810146
8,9,15	-0.03824133302781196	0.04626683972420739	0.4085056717674861	-0.24253490777417983	0.1660522417185559
8,10,11	0.1891241779837538	0.046270401618213906	4.375183069333834e-05	-0.015185124486050444	0.3934334804535581
8,10,12	-0.049833422902381574	0.04627040161821361	0.28148767320448587	-0.2541427253721845	0.15447587956742134
8,10,13	0.025122226145526894	0.04627040161821369	0.5871728716521238	-0.1791870763242764	0.2294315286153302
8,10,14	0.048746578569196064	0.0462796343159104	0.2922102964527955	-0.1556034913450287	0.25309664848342084
8,10,15	0.006035975523632997	0.04627886654035325	0.8962302025111453	-0.19831070423872255	0.21038265528598854
8,11,12	-0.1869492685986382	0.046262989689031656	5.3364192059994935e-05	-0.3912258433196393	0.017327306122362912
8,11,13	-0.03387960763070075	0.046262989689031725	0.4639755548996749	-0.23815618235170216	0.17039696709030067
8,11,14	-0.1119867203886411	0.046266777449014924	0.01550739825204656	-0.31628002015574164	0.09230657937845946
8,11,15	-0.1304566114371375	0.04626659290813108	0.004810676602506566	-0.33474909635461636	0.07383587348034135
8,12,13	-0.12899448478923725	0.04626298968903182	0.005302358795963001	-0.33327105951023905	0.07528208993176458
8,12,14	-0.2608195481436058	0.04626677744901492	1.7441287592234534e-08	-0.46511284791070634	-0.05652624837650527
8,12,15	-0.20832833555715657	0.046266592908131184	6.734226961599904e-06	-0.4126208204746359	-0.004035850639677291
8,13,14	-0.003974582235764301	0.046266777449015015	0.9315419586542939	-0.20826788200286525	0.20031871753133665
8,13,15	-0.08186842496574864	0.04626659290813117	0.07682254863392794	-0.28616090988322784	0.12242405995173058
8,14,15	-0.14341722268339385	0.04626982682752849	0.0019398591441308574	-0.34772398713580693	0.06088954176901923
9,10,11	-0.006901475270840507	0.04626678935149514	0.881422989788	-0.21119482759394545	0.19739187705226444
9,10,12	-0.08467748271827524	0.046266789351494954	0.067230718932945	-0.2889708350413793	0.11961586960482887
9,10,13	-0.049771037402232876	0.04626678935149496	0.2820528710114793	-0.25406438972533707	0.1545223149208713
9,10,14	-0.045132400038841114	0.046275626699572844	0.32942229684971525	-0.24946477412009582	0.1591999740424136
9,10,15	0.06192444859468782	0.046270865037305965	0.18080854716780265	-0.14238690012559488	0.2662357973149705
9,11,12	0.010968107740151334	0.046263264861003864	0.8125962575928334	-0.19330968201663368	0.21524589749693634
9,11,13	-0.010724132506110373	0.0462632648610038	0.8166898962527506	-0.2150019222628951	0.19355365725067436
9,11,14	0.012889782498967772	0.04626653132213755	0.7805550971461621	-0.1914024304824366	0.21718199548037215
9,11,15	0.0029899791164629264	0.04626325730107064	0.9484693242546542	-0.20128777725905395	0.2072677354919798
9,12,13	-0.017280618012105675	0.046263264861003926	0.7087584661410279	-0.22155840776889094	0.18699717174467959
9,12,14	-0.022932463966707672	0.04626653132213767	0.620138304971527	-0.22722467694811257	0.18135974901469723
9,12,15	0.033507289201457624	0.046263257301070525	0.46890343223525743	-0.17077046717405872	0.23778504557697397
9,13,14	-0.018996298444406978	0.04626653132213753	0.6813807459581518	-0.22328851142581127	0.1852959145369973
9,13,15	-0.030970831491188955	0.046263257301070775	0.5032154857484791	-0.2352485878667064	0.1733069248843285
9,14,15	-0.02755881948362704	0.04626702878312585	0.5514158811794836	-0.23185322902922734	0.17673559006197326
10,11,12	0.0844875782724297	0.04626680897713494	0.06784670274412198	-0.11980586070868204	0.28878101725354144
10,11,13	-0.1570251369134732	0.04626680897713497	0.0006899981902518243	-0.36131857589458505	0.047268302067638684
10,11,14	0.18636996454144228	0.046276178375760035	5.6560774656650594e-05	-0.01796484549396568	0.39070477457685027
10,11,15	0.05612573217093708	0.04627060820544806	0.22514438343356194	-0.14818448249526556	0.2604359468371397
10,12,13	-0.17650881962345832	0.046266808977134914	0.0001364660577069208	-0.38080225860456995	0.027784619357653306
10,12,14	0.03776478039568121	0.04627617837575992	0.41446487197152304	-0.16657002963972622	0.24209959043108864
10,12,15	-0.0669587846789973	0.046270608205448066	0.14787663327326528	-0.2712689993452	0.1373514299872054
10,13,14	-0.07181141917258305	0.04627617837576012	0.12072122911228951	-0.27614622920799137	0.13252339086282527
10,13,15	0.006326366758748758	0.04627060820544807	0.8912488526680828	-0.19798384790745396	0.21063658142495148
10,14,15	-0.019077481852330935	0.04627934747895383	0.6801780429861384	-0.2234262852234424	0.18527132151878054
11,12,13	-0.19931669935858132	0.04626273149195917	1.6503032656183568e-05	-0.40359213399732824	0.004958735280165605
11,12,14	-0.11306899022712158	0.04626549981164394	0.014534982356323377	-0.31735664852168366	0.09121866806744047
11,12,15	0.3401808557744357	0.04626353139583635	1.989879206056757e-13	0.1359018891195948	0.5444598224292766
11,13,14	-0.18073783284734446	0.04626549981164398	9.38501105260004e-05	-0.38502549114190665	0.02354982544721776
11,13,15	-0.028013029144463353	0.04626353139583635	0.5448451484842389	-0.23229199579930424	0.17626593751037753
11,14,15	0.056396416169909536	0.04626679034046371	0.22287751217443413	-0.1478969405200362	0.2606897728598553
12,13,14	-0.4401859644196735	0.046265499811644004	1.9712499038797856e-21	-0.6444736227142358	-0.23589830612511117
12,13,15	0.18329033398570616	0.04626353139583638	7.454884259270194e-05	-0.020988632669134866	0.3875693006405472
12,14,15	-0.09662269757951014	0.04626679034046384	0.036772529252385396	-0.30091605426945645	0.10767065911043619
13,14,15	-0.4919018257887503	0.04626679034046375	2.380473448044282e-26	-0.6961951824786963	-0.28760846909880433
1,2,3,4	-0.04848709467732737	0.03606369772889299	0.17880262280937562	-0.2077281790376496	0.11075398968299485
1,2,3,5	-0.09723243308483032	0.03606563210884397	0.007022287613231083	-0.25648205879782454	0.06201719262816391
1,2,3,6	-0.024644401310895403	0.03606410657781648	0.49439150302017965	-0.18388729096435216	0.13459848834256136
1,2,3,7	-0.005193953306274146	0.03606262119616381	0.8854810210496318	-0.16443028418179198	0.1540423775692437
1,2,3,8	0.012923483420068993	0.036063259771296124	0.720079678450458	-0.1463156671162967	0.1721626339564347
1,2,3,9	0.0012845024059044974	0.03606301753874166	0.9715869934034775	-0.1579535785403451	0.1605225833521541
1,2,3,10	0.03140455057224978	0.0360658600136265	0.3838951138165899	-0.12784608146585769	0.19065518261035724
1,2,3,11	-0.015739854832313757	0.03606301807907338	0.6625106277344044	-0.17497793816442547	0.14349822849979793
1,2,3,12	-0.03617235142600117	0.03606301807907344	0.315854278720294	-0.19541043475811312	0.12306573190611078
1,2,3,13	-0.04219875623564229	0.03606301807907338	0.24195492572921287	-0.201436839567754	0.11703932709646941
1,2,3,14	-0.0436042514678221	0.036063457964239064	0.22663551285193465	-0.2028442771351681	0.1156357741995239
1,2,3,15	-0.041048854039671956	0.03606475225615517	0.25504732733848334	-0.2002945947185442	0.11819688663920028
1,2,4,5	-0.00772276593994059	0.03606928290519643	0.8304634575882305	-0.16698851192918365	0.15154298004930247
1,2,4,6	0.010341754052853869	0.03606697461205347	0.7743154595653036	-0.14891379955107503	0.16959730765678277
1,2,4,7	0.008797075783478436	0.0360658279093515	0.807296746471296	-0.15045341449657632	0.1680475660635332
1,2,4,8	-0.002368635465429314	0.0360660702508643	0.9476371302375525	-0.1616201958167112	0.15688292488585256
1,2,4,9	-0.05675766985028491	0.03606544591332608	0.11555872099625518	-0.21600647340753698	0.10249113370696716
1,2,4,10	0.025352798498827878	0.0360699808752716	0.48213762297887275	-0.13391602941264225	0.184621626410298
1,2,4,11	0.006205326826952184	0.03606413778574273	0.8633887493040311	-0.15303770062668398	0.16544835428058835
1,2,4,12	0.02751587303712766	0.036064137785742835	0.44548746407701867	-0.13172715441650895	0.18675890049076427
1,2,4,13	0.048113207122889246	0.036064137785742835	0.18218163819831265	-0.11112982033074736	0.20735623457652586
1,2,4,14	-0.06359256865072682	0.036066293446532297	0.07787549976236076	-0.22284511453378816	0.09565997723233452
1,2,4,15	-0.01976510786148955	0.03606715070695714	0.5836904132255798	-0.1790214390213868	0.1394912232984077
1,2,5,6	-0.020529172796687867	0.03606887606366179	0.5692481846119977	-0.17979312235652356	0.13873477676314783
1,2,5,7	-0.04491006652674734	0.03606733936835523	0.21307876476448254	-0.20416723073060575	0.11434709767711107
1,2,5,8	-0.021077622092903203	0.036068418185125545	0.5589701679690291	-0.18033954986686532	0.1381843056810589
1,2,5,9	-0.005352968621605614	0.036066926425678165	0.8820142442061851	-0.16460830945615315	0.15390237221294192
1,2,5,10	0.017454343023224128	0.036072275289435005	0.6284809353424075	-0.1418246159902228	0.17673330203667106
1,2,5,11	0.01931239267149021	0.03606606726146497	0.5923273455932645	-0.13993915447994748	0.1785639398229279
1,2,5,12	-0.027649864717953387	0.03606606726146497	0.44329920933816613	-0.18690141186939108	0.1316016824334843
1,2,5,13	-0.039751361534787755	0.03606606726146476	0.27039219754325805	-0.19900290868622453	0.11950018561664902
1,2,5,14	-0.03710038670724103	0.0360677973863482	0.30366293429882535	-0.19635957331275122	0.12215879989826917
1,2,5,15	0.046393713557647265	0.03606991740248211	0.19837831232177366	-0.11287483408650525	0.20566226120179978
1,2,6,7	0.008040481773012947	0.03606547510661957	0.8235828757416239	-0.15120845068870548	0.16728941423473137
1,2,6,8	-0.021100943341397338	0.03606563629442455	0.5585049954046666	-0.18035058753603467	0.13814870085324
1,2,6,9	-0.025778325467062102	0.036066373229659984	0.47477150245148136	-0.18503122363656568	0.13347457270244148
1,2,6,10	0.040786962049772946	0.03606957205602216	0.2581549841630812	-0.11848006069958991	0.2000539847991358
1,2,6,11	-0.02041840764999492	0.036065518717385926	0.5712980008041308	-0.17966753267726157	0.13883071737727173
1,2,6,12	0.03332514155788702	0.03606551871738596	0.3554856383008722	-0.1259239834693798	0.19257426658515384
1,2,6,13	-0.029250018086351304	0.03606551871738594	0.4173585607169493	-0.188499143113618	0.1299991069409154
1,2,6,14	0.018829670510933094	0.036065834366354584	0.6016106870548601	-0.1404208482803459	0.1780801893022121
1,2,6,15	0.013256856100921421	0.03606757386824105	0.7132070649239275	-0.14600134354906288	0.17251505575090573
1,2,7,8	-0.022855859898691877	0.036064958100864714	0.5262547620299345	-0.18210250949530749	0.13639078969792373
1,2,7,9	-0.034521126333639796	0.036063946400812376	0.3384646072239077	-0.19376330871742015	0.12472105605014056
1,2,7,10	-0.025166746745630547	0.03606803014894228	0.4853345530512966	-0.184426961126167	0.1340934676349059
1,2,7,11	0.004928276010814692	0.03606347300305521	0.8913040051288454	-0.15431181606118585	0.16416836808281524
1,2,7,12	0.07006204081487866	0.03606347300305523	0.05205736048314418	-0.089178051257122	0.2293021328868793
1,2,7,13	-0.013006268616124417	0.03606347300305514	0.7183643209878048	-0.17224636068812466	0.14623382345587582
1,2,7,14	0.005820367934338155	0.036065152261422796	0.8717914978789386	-0.15342713898805813	0.16506787485673444
1,2,7,15	0.024692260974826186	0.03606563128814818	0.49357179900686576	-0.1345573611143442	0.18394188306399656
1,2,8,9	-0.031694501789625074	0.03606413758038123	0.3794972045737748	-0.19093752833647712	0.12754852475722697
1,2,8,10	0.01900849975257901	0.03606864340861251	0.5981915409429991	-0.14025442250709994	0.17827142201225796
1,2,8,11	-0.03821918442588812	0.036064628528862906	0.28927140947374325	-0.19746437878063317	0.12102600992885693
1,2,8,12	-0.01357686065876651	0.0360646285288628	0.706578425110143	-0.17282205501351108	0.14566833369597806
1,2,8,13	0.000885851336690946	0.036064628528862906	0.9804037997671609	-0.1583593430180541	0.160131045691436
1,2,8,14	0.00016560695386663715	0.03606593488595783	0.996336332887702	-0.15908535568681295	0.15941656959454623
1,2,8,15	-0.034748029407540626	0.036067144984225454	0.33534210221794647	-0.1940043352984262	0.12450827648334495
1,2,9,10	0.02528767876197824	0.0360676165909051	0.48323483657165056	-0.13397070953209358	0.18454606705605006
1,2,9,11	0.009247377769134535	0.03606396226847115	0.7976315136169332	-0.149994874679097	0.16848963021736607
1,2,9,12	0.02960885454597917	0.03606396226847101	0.41164791145531754	-0.12963339790225173	0.18885110699421007
1,2,9,13	-0.04893206060207311	0.03606396226847117	0.17485157987663086	-0.20817431305030473	0.1103101918461585
1,2,9,14	0.003865417752536182	0.03606431760459746	0.9146459827351235	-0.1553784037003629	0.16310923920543527
1,2,9,15	-0.0174235812709575	0.0360656220000014	0.62902303898808	-0.17667316234784522	0.14182599980593022
1,2,10,11	-0.06003006925265936	0.03606629522221587	0.09603643489970785	-0.21928262297634146	0.09922248447102275
1,2,10,12	0.004439574760352283	0.03606629522221585	0.9020328885262019	-0.15481297896332974	0.1636921284840343
1,2,10,13	0.0006012787427098765	0.0360662952222159	0.9866988143141989	-0.15865127498097237	0.15985383246639212
1,2,10,14	0.02668619816211215	0.036068413214448494	0.4593807288225835	-0.13257570766357363	0.18594810398779793
1,2,10,15	0.014887424878918365	0.036070139298740075	0.6798036367822236	-0.1443821025594028	0.17415695231723952
1,2,11,12	-0.06660129701883921	0.03606537995916044	0.06480382254810614	-0.22584980935213153	0.09264721531445311
1,2,11,13	0.01583214002508937	0.03606537995916046	0.6606762333510711	-0.14341637230820306	0.1750806523583818
1,2,11,14	-0.025970821405230327	0.0360648338268247	0.47146035393908514	-0.18521692226352637	0.13327527945306572
1,2,11,15	0.016242356713524142	0.03606560786717281	0.652457400097579	-0.14300716195914295	0.17549187538619124
1,2,12,13	-0.014602153055092493	0.03606537995916042	0.6855687931008216	-0.17385066538838473	0.14464635927819974
1,2,12,14	0.017098045509582882	0.036064833826824516	0.6354380980528329	-0.14214805534871233	0.1763441463678781
1,2,12,15	0.024256938457337895	0.03606560786717291	0.5012213182590777	-0.13499258021532964	0.18350645713000543
1,2,13,14	-0.060202383236437784	0.036064833826824766	0.09507273177135357	-0.2194484840947341	0.09904371762185854
1,2,13,15	-0.021461375862780185	0.03606560786717278	0.551804958764468	-0.18071089453544714	0.13778814280988677
1,2,14,15	-0.02026606422386834	0.036066073682384604	0.5741785290490974	-0.17951763972720197	0.1389855112794653
1,3,4,5	0.03282780663910295	0.03606742615390266	0.3627361109755992	-0.1264297407707368	0.1920853540489427
1,3,4,6	-0.01604310931279912	0.03606547632042736	0.6564440006346035	-0.1752920471341473	0.14320582850854907
1,3,4,7	-0.06731834188063868	0.036063452699376934	0.06195906601854355	-0.2265583443007192	0.09192166053944184
1,3,4,8	0.03349561976986837	0.0360641249079336	0.3530114332505411	-0.12574735082114916	0.1927385903608859
1,3,4,9	-0.01899805739255811	0.036064381312866774	0.5983493689460218	-0.1782421601525479	0.14024604536743168
1,3,4,10	-0.002912636199630947	0.0360676530565954	0.9356375340691756	-0.1621711855098057	0.1563459131105438
1,3,4,11	0.0016469622492945035	0.036063021110242996	0.9635743972749368	-0.15759113446710019	0.1608850589656892
1,3,4,12	-0.008285167731025611	0.036063021110242996	0.8182944386905538	-0.1675232644474203	0.15095292898536908
1,3,4,13	0.023829600918045646	0.036063021110242975	0.5087610568202781	-0.13540849579834896	0.18306769763444025
1,3,4,14	-0.03517028671917599	0.03606433705364568	0.3294647969827482	-0.1944141940503328	0.12407362061198082
1,3,4,15	-0.01462713693754808	0.036065703747529806	0.6850623174542081	-0.17387707897478893	0.14462280509969277
1,3,5,6	0.02259242800683947	0.03606738739409861	0.531061086195892	-0.13666494825712186	0.1818498042708008
1,3,5,7	-0.00014242558400812122	0.03606496578332921	0.9968490790116884	-0.1593891091029349	0.15910425793491867
1,3,5,8	0.056989297741443734	0.03606649242028174	0.1140913206185302	-0.10226412672028856	0.21624272220317603
1,3,5,9	-0.005551307974533959	0.03606588575413469	0.8776729071063188	-0.16480205367115938	0.15369943772209146
1,3,5,10	0.0037592756190109045	0.03607001669824151	0.9169942276677338	-0.1555097104705977	0.1630282617086195
1,3,5,11	-0.01467369080581804	0.03606496824409207	0.684107881456148	-0.1739203851903679	0.14457300357873182
1,3,5,12	0.008295582808663382	0.03606496824409218	0.8180796695596677	-0.15095111157588698	0.16754227719321374
1,3,5,13	-0.02430193290880145	0.0360649682440921	0.5004201451359842	-0.18354862729335145	0.13494476147574855
1,3,5,14	0.004331617818756683	0.03606584674024975	0.9044023921483115	-0.1549189556100833	0.16358219124759665
1,3,5,15	-0.047102315553940954	0.036068497060025406	0.1915929810102483	-0.20636459160401932	0.11215996049613741
1,3,6,7	-0.0756208637983522	0.03606343559938399	0.03601279721854455	-0.2348607907125476	0.08361906311584319
1,3,6,8	-0.02399859235677232	0.036064103950739175	0.5057729416609323	-0.18324147041023614	0.1352442856966915
1,3,6,9	-0.03440704288680063	0.036065571442448124	0.34008508876319665	-0.19365640072425055	0.12484231495064929
1,3,6,10	-0.04491276963494717	0.036067617166969684	0.21305474781295622	-0.20417116047266134	0.114345621202767
1,3,6,11	0.003316958536377701	0.036064661276427525	0.9267205186742924	-0.15592838041689794	0.16256229748965334
1,3,6,12	-0.028309848124026038	0.036064661276427545	0.43247506530488966	-0.1875551870773018	0.1309354908292497
1,3,6,13	-0.006836638317700983	0.03606466127642756	0.8496505125777081	-0.1660819772709768	0.15240870063557482
1,3,6,14	-0.02621615213423123	0.0360643172264256	0.46727634957012654	-0.18545997191729333	0.13302766764883087
1,3,6,15	-0.012132364980098842	0.03606649420210775	0.7365802264285863	-0.17138579730957418	0.1471210673493765
1,3,7,8	-0.011472878896235383	0.03606260130207148	0.7503827530190702	-0.17070912192838067	0.1477633641359099
1,3,7,9	-0.019806399949557685	0.03606234147004438	0.582854309130086	-0.17904149568022387	0.1394286957811085
1,3,7,10	0.026668377014398476	0.036065193207249706	0.4596405382837332	-0.13257931070637088	0.18591606473516784
1,3,7,11	0.028114556513208905	0.03606194303835442	0.43562212085166363	-0.13111877992214516	0.18734789294856297
1,3,7,12	-0.004486251952513731	0.03606194303835445	0.900996261798262	-0.1637195883878679	0.15474708448284044
1,3,7,13	-0.01798000046660203	0.036061943038354444	0.618074611793371	-0.17721333690195618	0.14125333596875211
1,3,7,14	-0.055438507123601655	0.036062819399113225	0.12423710987759147	-0.21467571317428388	0.10379869892708057
1,3,7,15	-0.006297113106499941	0.036063656261462365	0.8613865315778991	-0.16553801436528143	0.15294378815228155
1,3,8,9	0.012257621493921622	0.036063000494104235	0.7339384208159225	-0.14698038419086792	0.17149562717871117
1,3,8,10	0.03479340921182428	0.03606627563594333	0.33469968964459273	-0.12445905802767915	0.1940458764513277
1,3,8,11	-0.03677350796106116	0.03606345796840323	0.3078848953855935	-0.19601353364679425	0.12246651772467193
1,3,8,12	-0.03661675396180197	0.03606345796840343	0.3099515254611696	-0.19585677964753592	0.12262327172393198
1,3,8,13	-0.07026957336741929	0.036063457968403365	0.05136545499468806	-0.22950959905315296	0.08897045231831438
1,3,8,14	-0.024639939626194263	0.03606390880743956	0.49446729414104273	-0.1838819560145324	0.13460207676214386
1,3,8,15	0.0088136830415948	0.03606564987701612	0.80693920186628	-0.1504360211276637	0.1680633872108533
1,3,9,10	0.02136370659715614	0.03606611412058621	0.5536220977830142	-0.13788804746310535	0.18061546065741763
1,3,9,11	0.039571217184102725	0.03606354665318999	0.2725356763914535	-0.1196692000937992	0.19881163446200464
1,3,9,12	-0.020370686940077043	0.03606354665318999	0.5721767177692033	-0.17961110421797896	0.13886973033782488
1,3,9,13	0.0009771086392521555	0.03606354665318992	0.9783848904364059	-0.15826330863864946	0.16021752591715377
1,3,9,14	0.0033247248564656218	0.03606323977714664	0.926546540199124	-0.1559143373947201	0.16256378710765135
1,3,9,15	0.03305078584095056	0.03606502156969418	0.3594534505272353	-0.126196144005497	0.19229771568739812
1,3,10,11	0.014262779298203743	0.03606475301038945	0.6924939469010871	-0.14498296471102817	0.17350852330743566
1,3,10,12	-0.1029888734229909	0.036064753010389465	0.004297851500331975	-0.26223461743222287	0.05625687058624107
1,3,10,13	0.02463037677812774	0.03606475301038945	0.49464493764832274	-0.13461536723110418	0.18387612078735965
1,3,10,14	-0.04934226653585885	0.03606606245574077	0.17128934372324675	-0.20859379246737786	0.10990925939566015
1,3,10,15	-0.052422153036343205	0.03606828224379176	0.14612007385148723	-0.211683480554459	0.1068391744817726
1,3,11,12	0.06691837948759716	0.03606489805361587	0.0635355854755652	-0.09232800496734908	0.2261647639425434
1,3,11,13	0.019403787298762687	0.03606489805361589	0.5905646588941007	-0.13984259715618366	0.17865017175370904
1,3,11,14	-0.023289488133472258	0.0360636681163864	0.5184219162791057	-0.18253044173827143	0.13595146547132692
1,3,11,15	0.06758084394200903	0.03606493555987266	0.06095942170365782	-0.09166570612371422	0.22682739400773227
1,3,12,13	-0.02081658321169555	0.03606489805361604	0.5638104516411986	-0.18006296766664256	0.13842980124325147
1,3,12,14	-0.03641874159125791	0.03606366811638662	0.3125779881315115	-0.19565969519605805	0.12282221201354224
1,3,12,15	-0.006951811236630467	0.03606493555987276	0.8471497664712764	-0.16619836130235413	0.1522947388290932
1,3,13,14	0.028382710135258726	0.03606366811638645	0.4312787794403611	-0.13085824346954064	0.1876236637400581
1,3,13,15	0.014819288345289117	0.03606493555987263	0.6811448332405599	-0.14442726172043396	0.1740658384110122
1,3,14,15	0.04425037452644731	0.036064556107670516	0.21984168833600512	-0.11499450004885375	0.20349524910174838
1,4,5,6	-0.035995416304267946	0.03607110296331874	0.3183356917899426	-0.1952691988523568	0.12327836624382091
1,4,5,7	-0.04871380652275226	0.03606901522015723	0.17684352431411213	-0.20797837053514343	0.11055075748963891
1,4,5,8	0.04266680083203789	0.036070152434926214	0.2368652944322567	-0.11660278460977866	0.20193638627385443
1,4,5,9	0.08210576336215958	0.03606915026039787	0.022833044413198528	-0.07715939692725546	0.24137092365157461
1,4,5,10	-0.039483837615777784	0.036074948093992636	0.27374757232962804	-0.19877459853315704	0.11980692330160148
1,4,5,11	0.024059131602065076	0.036066943730289854	0.504733745030205	-0.13519628564187205	0.1833145488460022
1,4,5,12	0.04871717007972398	0.03606694373028985	0.1767887775841205	-0.11053824716421312	0.20797258732366108
1,4,5,13	0.06249118176424373	0.03606694373028989	0.08317000942537216	-0.09676423547969357	0.22174659900818103
1,4,5,14	0.019836995135430024	0.03606954616409604	0.5823476598978575	-0.13942991328682136	0.1791039035576814
1,4,5,15	-0.0675209922385796	0.036071758352537245	0.06123757235727955	-0.22679766869096574	0.09175568421380653
1,4,6,7	-0.008902536205450673	0.03606671963753293	0.8050375840517371	-0.16815696395646676	0.1503518915455654
1,4,6,8	-0.02569889749411436	0.03606694375651587	0.476140592581049	-0.18495431485385377	0.13355651986562506
1,4,6,9	0.007103904417592455	0.03606815187126969	0.8438619883696891	-0.15215684743404728	0.1663646562692322
1,4,6,10	-0.038179002836563836	0.03607180237008859	0.2898746411148722	-0.19745587365067793	0.12109786797755026
1,4,6,11	0.01541361998473545	0.03606597247266419	0.6691110366324187	-0.14383750862195024	0.17466474859142114
1,4,6,12	-0.006158902421599999	0.03606597247266415	0.8644076861673966	-0.16541003102828555	0.15309222618508556
1,4,6,13	-0.01716913162432976	0.036065972472664014	0.6340439695219566	-0.1764202602310147	0.14208199698235519
1,4,6,14	0.03432631159516808	0.036067144933812585	0.3412404049659271	-0.12492999407311695	0.1935826172634531
1,4,6,15	0.014461879372447806	0.0360689449235357	0.6884592838807875	-0.14480237424164966	0.17372613298654527
1,4,7,8	-0.0013186899154252751	0.03606585027306953	0.9708333932928987	-0.16056927894360995	0.1579318991127594
1,4,7,9	0.02172721480381501	0.0360652075912344	0.546884520855669	-0.13752053643016748	0.1809749660377975
1,4,7,10	-0.03344057983031701	0.036069721877321353	0.3538777581810918	-0.19270826412321662	0.1258271044625826
1,4,7,11	0.023435515182783195	0.03606348811139523	0.5158006217874607	-0.13580464360085814	0.18267567396642453
1,4,7,12	0.004361226442486155	0.03606348811139524	0.9037458419921843	-0.1548789323411552	0.16360138522612752
1,4,7,13	-0.00931097807799991	0.03606348811139529	0.7962676192963775	-0.1685511368616415	0.14992918070564168
1,4,7,14	-0.03728532354998482	0.0360660628819621	0.3012357084075123	-0.1965368513635057	0.12196620426353608
1,4,7,15	0.04968832584538374	0.036066468482615625	0.16831085189461445	-0.1095649929183711	0.20894164460913858
1,4,8,9	-0.03972593124282908	0.03606544128476626	0.27069047452247247	-0.19897471436244077	0.1195228518767826
1,4,8,10	-0.018356058873101655	0.0360703712212913	0.6108293312400361	-0.17762661037719726	0.14091449263099395
1,4,8,11	-0.04779419574516364	0.03606456563896136	0.18510253405633972	-0.20703911240636233	0.11145072091603506
1,4,8,12	-0.030420792621394632	0.036064565638961314	0.3989509819273862	-0.1896657092825931	0.12882412403980384
1,4,8,13	-0.027290224636074667	0.03606456563896148	0.44923323653522984	-0.18653514129727386	0.13195469202512453
1,4,8,14	0.048501318641972935	0.03606671099291576	0.17871149367611075	-0.11075307093829806	0.20775570822224393
1,4,8,15	-0.03554150910578402	0.036067945110009325	0.3244340786201836	-0.1948013479926038	0.12371832978103575
1,4,9,10	-0.01419484389767911	0.036069846725703264	0.6939254144945901	-0.17346307946493406	0.14507339166957584
1,4,9,11	-0.02343572250672432	0.03606439617271726	0.5158074781823212	-0.18267989088113679	0.13580844586768814
1,4,9,12	-0.030283818352904057	0.03606439617271725	0.4010753589043675	-0.18952798672731644	0.12896035002150832
1,4,9,13	0.02952484425252977	0.036064396172717235	0.4129816521922872	-0.12971932412188256	0.1887690126269421
1,4,9,14	0.0138902188660468	0.036065622994228476	0.7001385941717981	-0.14535936660090096	0.17313980433299456
1,4,9,15	0.00868407293442286	0.03606701561976833	0.8097304811476207	-0.1505716617411485	0.16793980760999422
1,4,10,11	0.043024508461879996	0.036067168791364505	0.23291890282141137	-0.11623190255063418	0.20228091947439417
1,4,10,12	0.03491682084310321	0.036067168791364394	0.3330001523774794	-0.12433959016941046	0.19417323185561688
1,4,10,13	0.030390883334240337	0.03606716879136434	0.39944878228203007	-0.1288655276782731	0.1896472943467538
1,4,10,14	-0.042572124959248114	0.036070162689343904	0.23790741550026634	-0.20184175567996546	0.11669750576146923
1,4,10,15	0.03041175315818978	0.036071981493824255	0.39918805500047516	-0.12886590858585378	0.18968941490223334
1,4,11,12	0.00903827456669648	0.03606444909095482	0.8021140065856416	-0.1502061274708748	0.16828267660426777
1,4,11,13	0.021453686221692747	0.036064449090955006	0.5519347039414848	-0.13779071581587937	0.18069808825926487
1,4,11,14	-0.04668951367132912	0.03606479045598305	0.1954686567538781	-0.20593542302347662	0.11255639568081838
1,4,11,15	0.040844459933960686	0.03606562601147781	0.2574324348287713	-0.11840513885580434	0.2000940587237257
1,4,12,13	-0.02153669872950048	0.03606444909095485	0.5503970511965871	-0.18078110076707193	0.13770770330807097
1,4,12,14	-0.06659470161674808	0.036064790455983084	0.06482596914702081	-0.2258406109688957	0.09265120773539956
1,4,12,15	0.07415474317659732	0.03606562601147776	0.03978162973026422	-0.08509485561316751	0.23340434196636214
1,4,13,14	0.00023561154326290357	0.036064790455982806	0.9947874981893321	-0.1590102978088835	0.15948152089540932
1,4,13,15	-0.05329731737948262	0.036065626011477676	0.1394760927087312	-0.21254691616924706	0.10595228141028182
1,4,14,15	-0.03133292764882056	0.03606694876327255	0.38499493425014875	-0.19058836711614777	0.12792251181850664
1,5,6,7	-0.02674721730404983	0.03606819394415516	0.4583520381586217	-0.18600815493064685	0.13251372032254718
1,5,6,8	-0.04370063896076548	0.036069317064040526	0.22568586892617287	-0.2029665357801152	0.11556525785858424
1,5,6,9	0.032316893913899136	0.0360696371529475	0.3702827434372965	-0.12695041627423545	0.19158420410203372
1,5,6,10	-0.004218636348346072	0.03607412000532945	0.906905616225538	-0.1635057407982809	0.15506846810158875
1,5,6,11	-0.012342238347901047	0.03606790361284901	0.7322071076585606	-0.17160189400190717	0.14691741730610508
1,5,6,12	0.01834305911717915	0.03606790361284907	0.6110575912586332	-0.14091659653682723	0.17760271477118553
1,5,6,13	-0.04541404567747409	0.036067903612848964	0.20799528775926382	-0.20467370133148	0.11384560997653181
1,5,6,14	-0.02404028068250208	0.036068641765289254	0.5050876868266347	-0.18330319568600395	0.1352226343209998
1,5,6,15	0.04965836895328346	0.036071723677106524	0.16862958950883147	-0.10961815438798161	0.20893489229454854
1,5,7,8	0.07231704617181522	0.03606776421884698	0.04496922542594524	-0.08694199398091301	0.23157608632454346
1,5,7,9	-0.028873496559915557	0.036066246295625264	0.42338839788455207	-0.18812583424575816	0.13037884112592704
1,5,7,10	-0.10645027287874931	0.03607164053400903	0.0031692969029799884	-0.26572642909745525	0.05282588333995661
1,5,7,11	0.07374613273493358	0.036065002962137355	0.040882838938502725	-0.0855007149489041	0.23299298041877126
1,5,7,12	0.004722763136953523	0.03606500296213737	0.8958146894480414	-0.15452408454688424	0.16396961082079128
1,5,7,13	0.044002334481911376	0.03606500296213729	0.22244336414736818	-0.11524451320192602	0.20324918216574878
1,5,7,14	-0.017110504952888794	0.036067156583681814	0.6352135575281204	-0.17636686206176158	0.142145852155984
1,5,7,15	-0.008509441208557122	0.03606882458747403	0.8134946761754029	-0.16777316347267787	0.15075428105556363
1,5,8,9	0.029615317049710876	0.036067352478979846	0.41158981183040977	-0.1296419050447747	0.18887253914419647
1,5,8,10	0.03682622882680975	0.03607318564061834	0.3073223423915989	-0.12245674988840688	0.19610920754202638
1,5,8,11	0.008400578883625887	0.036066936489826805	0.8158280830350864	-0.15085480638967985	0.16765596415693163
1,5,8,12	-0.020687953458177866	0.03606693648982674	0.5662439253160758	-0.17994333873148333	0.1385674318151276
1,5,8,13	-0.028376065740668588	0.03606693648982653	0.4314283826022425	-0.1876314510139731	0.13087931953263593
1,5,8,14	-0.020636215001222702	0.03606867991111023	0.5672340013027233	-0.1798992984395296	0.1386268684370842
1,5,8,15	0.027094572283403284	0.03607124920962275	0.4525745245496344	-0.13217985602264998	0.18636900058945655
1,5,9,10	0.04322447285783415	0.036071767285409284	0.23081397368272863	-0.11605224303810102	0.20250118875376932
1,5,9,11	0.028411578650376912	0.036065917398820195	0.4308390866668942	-0.13083930677496053	0.18766246407571435
1,5,9,12	-0.035857539212758804	0.03606591739882023	0.3201233056234455	-0.19510842463809638	0.12339334621257878
1,5,9,13	0.022026098685984374	0.03606591739882032	0.5413913931622389	-0.13722478673935362	0.18127698411132237
1,5,9,14	0.013665989572699377	0.036066725285006165	0.704758688155021	-0.14558846311502088	0.17292044226041964
1,5,9,15	0.04166617672988504	0.03606938045195293	0.2480317577724823	-0.11759999998200321	0.2009323534417733
1,5,10,11	0.05727205960134618	0.036069532819048844	0.11233757529354636	-0.10199478989517322	0.21653890909786558
1,5,10,12	0.05577382435363476	0.03606953281904898	0.12204681811706805	-0.10349302514288525	0.21504067385015477
1,5,10,13	0.017957558381670347	0.03606953281904885	0.6185870346156623	-0.14130929111484908	0.17722440787818977
1,5,10,14	0.01995995145726248	0.03607211926674034	0.5800387650728951	-0.13931831863007182	0.1792382215445968
1,5,10,15	0.052551694572626095	0.03607519005251875	0.1452031107138652	-0.1067401347248832	0.2118435238701354
1,5,11,12	0.03774197328275808	0.036066403203656436	0.2953587579888703	-0.12151105723844535	0.1969950038039615
1,5,11,13	0.008582613949050577	0.03606640320365649	0.8119084384935595	-0.1506704165721531	0.16783564447025426
1,5,11,14	-0.0015059743421567129	0.03606630189181953	0.9666937356209524	-0.16075855751581167	0.15774660883149824
1,5,11,15	-0.04073636284031196	0.03606842633759825	0.2587308997801999	-0.19999832661193032	0.1185256009313064
1,5,12,13	0.0010359683465694935	0.036066403203656554	0.977084987895721	-0.15821706217463447	0.16028899886777345
1,5,12,14	0.0028355071403782794	0.03606630189181964	0.9373360074034104	-0.15641707603327717	0.16208809031403373
1,5,12,15	0.005644719883761029	0.03606842633759846	0.8756398113008281	-0.15361724388785825	0.1649066836553803
1,5,13,14	0.011680955705522411	0.03606630189181967	0.7460354813485641	-0.14757162746813315	0.17093353887917798
1,5,13,15	0.016930413402716116	0.03606842633759833	0.638789526951616	-0.1423315503689026	0.17619237717433484
1,5,14,15	-0.005608354369177393	0.036069318804828374	0.8764375643444049	-0.16487425887506402	0.15365755013670923
1,6,7,8	-0.02610120113092218	0.036064989685077736	0.4692395372724517	-0.18534799018923048	0.13314558792738612
1,6,7,9	-0.015412002114367773	0.03606569658300297	0.669141324130602	-0.17466191251627738	0.14383790828754184
1,6,7,10	-0.047411822851715746	0.03606888851960589	0.18869565509225708	-0.20667582741140367	0.11185218170797218
1,6,7,11	-0.00930624429526139	0.03606444357770503	0.7963741953426399	-0.16855062198879894	0.14993813339827616
1,6,7,12	0.021612765111999943	0.03606444357770508	0.5489898558101308	-0.13763161258153783	0.18085714280553772
1,6,7,13	-0.030489397302629895	0.036064443577704934	0.397886821122056	-0.189733774996167	0.12875498039090721
1,6,7,14	-0.034638043325155105	0.03606518478706829	0.3368477824550412	-0.19388569386618687	0.12460960721587666
1,6,7,15	-0.04673565025789472	0.036066439173978775	0.19504790619353482	-0.20598883960787875	0.11251753909208931
1,6,8,9	0.010498562082756902	0.03606590650562538	0.7709817458649424	-0.14875227524312695	0.16974939940864076
1,6,8,10	-0.02036808046679317	0.0360695398880018	0.5722897199034728	-0.17963496117663247	0.13889880024304613
1,6,8,11	-0.0034250245298017568	0.036065513409170795	0.9243419228131935	-0.1626741261183756	0.15582407705877208
1,6,8,12	-0.020152707204058817	0.03606551340917083	0.5763160011694821	-0.1794018087926328	0.13909639438451515
1,6,8,13	0.0284811965371618	0.036065513409170906	0.42970550329153423	-0.1307679050514125	0.1877302981257361
1,6,8,14	-0.05248073931891106	0.03606585969281451	0.14564283594030014	-0.21173136994045694	0.10676989130263481
1,6,8,15	-0.017143635886920805	0.03606800745014882	0.6345667765576195	-0.17640375003978476	0.14211647826594315
1,6,9,10	0.06329313635093348	0.03607033089065538	0.0793191478728069	-0.09597723707119601	0.22256350977306297
1,6,9,11	-0.022778172421261678	0.036066638716094286	0.5276809617181752	-0.18203224285956582	0.13647589801704246
1,6,9,12	-0.028754761571771592	0.03606663871609416	0.42530245440282743	-0.18800883201007518	0.130499308866532
1,6,9,13	-0.05434840297501553	0.03606663871609425	0.13185059872280508	-0.21360247341331953	0.10490566746328847
1,6,9,14	-0.012910066239966989	0.036066120366084836	0.7203793304727653	-0.17216184787754407	0.1463417153976101
1,6,9,15	0.03385972461049391	0.036068396753732614	0.3478599050061074	-0.12540210853206696	0.19312155775305478
1,6,10,11	0.02698874864672529	0.03606813193748693	0.45430284832437184	-0.1322719151862868	0.1862494124797374
1,6,10,12	-0.009750539947362524	0.036068131937487	0.7869032356121467	-0.16901120378037493	0.14951012388564988
1,6,10,13	-0.016971434566337873	0.03606813193748679	0.6379742253671987	-0.17623209839934936	0.14228922926667362
1,6,10,14	0.005789194816220089	0.03606926487843394	0.8724866882956355	-0.15347647157493993	0.1650548612073801
1,6,10,15	1.6807704603660767e-05	0.036071949843608876	0.9996282294961067	-0.15926071428631047	0.1592943296955178
1,6,11,12	0.016506464328542858	0.03606721406920672	0.6472014379353505	-0.14275014661057744	0.17576307526766316
1,6,11,13	0.007858686146751559	0.0360672140692066	0.8275163985242656	-0.15139792479236822	0.16711529708587133
1,6,11,14	0.0017724106738308265	0.03606574024681135	0.9608049815394362	-0.15747769252783678	0.16102251387549843
1,6,11,15	0.0061751536537807405	0.036067350478475355	0.8640585261063151	-0.15308205960737592	0.1654323669149374
1,6,12,13	-0.00821369736732147	0.03606721406920674	0.8198554362472515	-0.16747030830644186	0.15104291357179891
1,6,12,14	-0.02040995167419357	0.036065740246811466	0.5714597438401873	-0.1796600548758617	0.13884015152747456
1,6,12,15	-0.0039008308382676438	0.03606735047847543	0.9138742562341274	-0.16315804409942464	0.15535638242288935
1,6,13,14	0.00533734545737552	0.03606574024681131	0.8823522460062299	-0.15391275774429192	0.16458744865904296
1,6,13,15	0.0010649507231589306	0.036067350478475514	0.976444716982341	-0.15819226253799842	0.16032216398431628
1,6,14,15	0.012583312927208823	0.03606692469065858	0.7271761250176312	-0.14667202024627185	0.1718386461006895
1,7,8,9	0.026098466914765583	0.036063473434236326	0.4692674079808591	-0.13314162706113705	0.18533856089066822
1,7,8,10	-0.04371410880666293	0.03606798655230913	0.22552576453704404	-0.20297413068405704	0.11554591307073117
1,7,8,11	0.029268442940235395	0.03606345378884446	0.41703858068020094	-0.12997156429044418	0.18850845017091497
1,7,8,12	0.056485278384655224	0.03606345378884455	0.11729567846649021	-0.10275472884602474	0.2157252856153352
1,7,8,13	0.0021457926772487923	0.03606345378884457	0.9525539136348672	-0.15709421455343126	0.16138579990792884
1,7,8,14	0.014188584580986652	0.036065183727449324	0.6940160017583668	-0.14505906128124388	0.17343623044321718
1,7,8,15	0.022384699869523628	0.03606605528796577	0.5348294975316732	-0.13686679441232175	0.181636194151369
1,7,9,10	0.03595099393404855	0.03606693792901512	0.31887740222499555	-0.12330439769406612	0.19520638556216321
1,7,9,11	-0.003558129699729351	0.03606287261338675	0.9214052702822038	-0.16279557072073222	0.15567931132127352
1,7,9,12	-0.012990346717348444	0.036062872613386726	0.7186899425971662	-0.17222778773835123	0.14624709430365435
1,7,9,13	0.02273727786127311	0.036062872613386775	0.5283792727974568	-0.13650016315972988	0.1819747188822761
1,7,9,14	0.05524706437828264	0.03606366631224406	0.12555072771188844	-0.1039938812602346	0.21448801001679987
1,7,9,15	0.011347839578370766	0.03606453598327516	0.7530269645382742	-0.1478969461366431	0.17059262529338462
1,7,10,11	-0.00031811591522834526	0.036065230444543336	0.9929623573400816	-0.15956596805915424	0.15892973622869755
1,7,10,12	-0.000984235787663268	0.036065230444543066	0.9782282824769603	-0.16023208793158797	0.15826361635626143
1,7,10,13	0.009644531789153143	0.036065230444543225	0.789148471210265	-0.14960332035477225	0.16889238393307854
1,7,10,14	0.016066563222865593	0.0360677811050996	0.6559946447829684	-0.14319255149196658	0.17532567793769777
1,7,10,15	-0.027461376297988727	0.03606904937614619	0.44645109609319145	-0.18672609112787952	0.13180333853190207
1,7,11,12	0.003637053191381856	0.03606375810331478	0.9196697514761247	-0.15560429775525844	0.16287840413802215
1,7,11,13	0.033922703288402634	0.036063758103314615	0.3469019544546168	-0.12531864765823691	0.19316405423504218
1,7,11,14	0.03281104695127657	0.036063658705475524	0.3629310488418692	-0.12642986509916884	0.19205195900172198
1,7,11,15	0.021626075123339694	0.0360641015289187	0.5487400285214672	-0.13761679223645315	0.18086894248313254
1,7,12,13	0.04271049917256353	0.036063758103314886	0.23630236038189198	-0.11653085177407721	0.20195185011920427
1,7,12,14	0.07415892361971899	0.036063658705475364	0.039759653426452365	-0.08508198843072573	0.2333998356701637
1,7,12,15	0.0006387395633830062	0.03606410152891868	0.9858693496021443	-0.15860412779640973	0.15988160692317574
1,7,13,14	-0.05125134996159364	0.03606365870547542	0.15528854881008025	-0.2104922620120386	0.10798956208885133
1,7,13,15	0.022173714115524268	0.03606410152891869	0.5386642863396374	-0.1370691532442685	0.18141658147531703
1,7,14,15	0.013077501529072943	0.03606500301418557	0.7168995997640535	-0.14616934638458626	0.17232434944273214
1,8,9,10	0.0605056908890077	0.03606757630825059	0.09344335630285665	-0.09875251953496236	0.21976390131297777
1,8,9,11	-0.03245208650861908	0.03606394203779062	0.36820863650803026	-0.1916942496272558	0.12679007661001765
1,8,9,12	0.0016232758783356616	0.03606394203779076	0.9640988248577564	-0.15761888724030168	0.160865438996973
1,8,9,13	-0.05089721628121602	0.036063942037790606	0.1581659319163658	-0.2101393793998527	0.10834494683742066
1,8,9,14	-0.026810864151925573	0.03606434631947431	0.45723526655502134	-0.18605481239681815	0.132433084092967
1,8,9,15	-0.0013847671198816691	0.036066074882411765	0.9693727981243976	-0.16063634792199602	0.15786681368223268
1,8,10,11	0.016895590429637286	0.036066719766874936	0.639463803380913	-0.14235883789249498	0.17615001875176955
1,8,10,12	-0.052025430814313434	0.03606671976687493	0.14917898342762204	-0.21127985913644565	0.10722899750781878
1,8,10,13	0.04421214127857709	0.03606671976687493	0.22026808659455055	-0.11504228704355512	0.2034665696007093
1,8,10,14	0.008586730206826987	0.036068891699739924	0.8118326598735729	-0.15067728839490385	0.16785074880855783
1,8,10,15	-0.014224237358131164	0.036071036013898716	0.6933333654572319	-0.17349772428766416	0.14504924957140183
1,8,11,12	-0.009163577598906514	0.03606580479332522	0.799436105554518	-0.16841396580897613	0.1500868106111631
1,8,11,13	-0.016311038042360004	0.03606580479332523	0.6510868702167825	-0.17556142625242968	0.14293935016770967
1,8,11,14	-0.03422664858964941	0.03606528015146386	0.3426190190539209	-0.1934747202170011	0.12502142303770228
1,8,11,15	-0.0037068271036230227	0.03606649292756045	0.9181402352920222	-0.16296025380527016	0.1555465995980241
1,8,12,13	-0.036994216200926244	0.0360658047933253	0.3050220615644149	-0.19624460441099623	0.12225617200914374
1,8,12,14	-0.019460225700532074	0.03606528015146384	0.5894887020265039	-0.17870829732788365	0.1397878459268195
1,8,12,15	0.010665850654582032	0.03606649292756045	0.7674404682664089	-0.1485875760470651	0.16991927735622916
1,8,13,14	-0.024897623005790903	0.0360652801514639	0.4899806249328811	-0.18414569463314276	0.13435044862156095
1,8,13,15	-0.07146631584439378	0.03606649292756043	0.04754332036162798	-0.23071974254604083	0.08778711085725327
1,8,14,15	-0.05198369325004926	0.03606692355097598	0.1495077900353254	-0.21123902139120368	0.10727163489110517
1,9,10,11	0.018154080717761867	0.036066141956485026	0.6147185377198099	-0.14109779625332106	0.1774059576888448
1,9,10,12	0.01979534668376559	0.036066141956485095	0.5831043381799759	-0.13945653028731764	0.17904722365484882
1,9,10,13	0.040945576490113766	0.03606614195648495	0.25626307825116806	-0.1183063004809688	0.20019745346119633
1,9,10,14	0.0331808831700741	0.03606734545172585	0.3575963090699673	-0.12607630789521546	0.1924380742353637
1,9,10,15	-0.011317140731200936	0.03606960622462347	0.7537069205527775	-0.1705843143537539	0.14795003289135203
1,9,11,12	0.01689294145715059	0.036065554306982404	0.6395054937975448	-0.14235634071778233	0.1761422236320835
1,9,11,13	0.034434091544309264	0.03606555430698229	0.3397053739765594	-0.12481519063062316	0.19368337371924169
1,9,11,14	-0.011243112729755866	0.03606418073495819	0.7552306627667346	-0.17048632982782877	0.14800010436831704
1,9,11,15	0.01668018060547194	0.03606551634707933	0.6437288201541386	-0.14256893395558584	0.17592929516652972
1,9,12,13	-0.03279014396034219	0.03606555430698241	0.3632620720733717	-0.19203942613527514	0.12645913821459076
1,9,12,14	-0.006760646440138407	0.03606418073495818	0.8513001523991203	-0.16600386353821125	0.15248257065793444
1,9,12,15	-0.016710622547200016	0.03606551634707938	0.6431237836740534	-0.17595973710825802	0.142538492013858
1,9,13,14	-0.009812008756084456	0.03606418073495821	0.7855696380952771	-0.16905522585415741	0.1494312083419885
1,9,13,15	-0.01627031334079554	0.03606551634707928	0.65189783666942	-0.17551942790185313	0.14297880122026205
1,9,14,15	-0.017987868229943305	0.036065001226913765	0.6179506912591575	-0.1772347082518133	0.1412589717919267
1,10,11,12	0.005374212446677351	0.036066188436916516	0.8815470478036744	-0.15387786976110557	0.16462629465446027
1,10,11,13	0.05706587614306098	0.036066188436916315	0.11360293554900071	-0.10218620606472105	0.216317958350843
1,10,11,14	0.014721521722208308	0.036066517663306256	0.6831469006022504	-0.1445320142013776	0.1739750576457942
1,10,11,15	0.02482727435444998	0.03606821203977047	0.49124302072885884	-0.13443374317425316	0.18408829188315312
1,10,12,13	-0.03391388856462152	0.036066188436916474	0.34705975879670514	-0.19316597077240424	0.1253381936431612
1,10,12,14	-0.08284007817026584	0.03606651766330633	0.021633619458359423	-0.24209361409385208	0.0764134577533204
1,10,12,15	0.0731862871524247	0.036068212039770446	0.04245682592247351	-0.08607473037627836	0.23244730468112776
1,10,13,14	0.013899598358007914	0.03606651766330631	0.6999530169455346	-0.14535393756557824	0.17315313428159407
1,10,13,15	-0.09526825120346327	0.03606821203977038	0.008262605696774464	-0.254529268732166	0.06399276632523948
1,10,14,15	-0.06915579957997287	0.03606953305141993	0.055211175653728455	-0.22842265010253857	0.09011105094259284
1,11,12,13	0.033908489667501374	0.03606836620530912	0.3471656375102603	-0.12535320858694796	0.1931701879219507
1,11,12,14	0.03135059113708866	0.03606604878450531	0.3847152038116277	-0.1279008744283976	0.1906020567025749
1,11,12,15	0.017752239761156474	0.03606674204839655	0.6225781391550116	-0.1415022869461633	0.17700676646847624
1,11,13,14	-0.07956353769136681	0.03606604878450524	0.027388584554469218	-0.23881500325685276	0.07968792787411913
1,11,13,15	0.024171296436075296	0.036066742048396626	0.5027470744066203	-0.1350832302712448	0.1834258231433954
1,11,14,15	-0.004331925719362473	0.03606539875633046	0.9043944476391752	-0.16358052105251134	0.1549166696137864
1,12,13,14	-0.016731340397711736	0.03606604878450535	0.6427170566385753	-0.17598280596319818	0.1425201251677747
1,12,13,15	0.05043122789875931	0.03606674204839668	0.16204161758200453	-0.10882329880856104	0.20968575460607966
1,12,14,15	0.03467465167048167	0.03606539875633048	0.3363402491436881	-0.12457394366266727	0.19392324700363062
1,13,14,15	-0.06124196911152491	0.03606539875633033	0.08950365799454409	-0.2204905644446732	0.09800662622162337
2,3,4,5	-0.011599812333645376	0.036066782001550064	0.7477427153936452	-0.17085451545613856	0.1476548907888478
2,3,4,6	0.0741308841463495	0.036063983057297716	0.03983639399945488	-0.08511146009599893	0.23337322838869792
2,3,4,7	0.11312917407513545	0.03606366537521577	0.0017090525055721557	-0.04611176742588591	0.2723701155761568
2,3,4,8	0.025305482423887388	0.03606345386813724	0.48287635047376753	-0.13393452515691348	0.18454549000468826
2,3,4,9	-0.019082384477369096	0.03606333321807081	0.5967157830887801	-0.17832185932168934	0.14015709036695115
2,3,4,10	0.05382161135774022	0.036067006805687855	0.13564045410586775	-0.10543408439881227	0.2130773071142927
2,3,4,11	0.020391853989641717	0.036061966741861635	0.5717606909260458	-0.13884158710974928	0.17962529508903272
2,3,4,12	0.06705073468691913	0.03606196674186159	0.06299235194178637	-0.09218270641247164	0.2262841757863099
2,3,4,13	-0.00815718089498485	0.03606196674186161	0.8210483089307203	-0.16739062199437574	0.15107626020440604
2,3,4,14	0.06180469290868762	0.036064529521417914	0.08659035086206328	-0.09744006427366819	0.22104945009104343
2,3,4,15	0.003442839391714303	0.03606459673970038	0.9239476599588275	-0.1558022145963731	0.16268789337980172
2,3,5,6	-0.10133490738094597	0.036065474365555225	0.0049614860841646164	-0.26058383657045725	0.05791402180856531
2,3,5,7	-0.046494399166257194	0.03606472491605852	0.19734164065451684	-0.20574001912354759	0.1127512207910332
2,3,5,8	-0.019900999941763642	0.03606541110984247	0.5810878053559061	-0.1791496498224706	0.13934764993894333
2,3,5,9	-0.03345652137515098	0.03606440163258152	0.35357735977411964	-0.19270071385787066	0.1257876711075687
2,3,5,10	-0.050878420442670214	0.036068899161705255	0.1583767923090329	-0.210142471993087	0.10838563110774657
2,3,5,11	-0.035341733450036106	0.03606346306944665	0.3271009444964945	-0.19458178165968482	0.1238983147596126
2,3,5,12	-0.037982503014113544	0.036063463069446654	0.2922525969159476	-0.19722255122376228	0.1212575451955352
2,3,5,13	-0.024765457817593983	0.03606346306944645	0.4922656777773008	-0.18400550602724183	0.13447459039205387
2,3,5,14	-0.023531466654558852	0.03606560848125608	0.514108078046588	-0.18278098803874174	0.13571805472962403
2,3,5,15	0.002841282428730718	0.03606696433376159	0.9372097894526887	-0.15641422579087966	0.1620967906483411
2,3,6,7	-0.013808598830631402	0.03606237313002352	0.7017903371792696	-0.17304383435753942	0.14542663669627662
2,3,6,8	0.0021891303449019794	0.036062177240625354	0.9515951185736877	-0.1570452402224444	0.16142350091224836
2,3,6,9	-0.012798893027582636	0.03606330860622924	0.7226666843616933	-0.17203825919706958	0.1464404731419043
2,3,6,10	-0.055414856646697874	0.03606570204793046	0.12442781632950058	-0.21466479117927173	0.10383507788587598
2,3,6,11	-0.006501939013165203	0.036062373988151555	0.8569206989229416	-0.16573717832918103	0.15273330030285062
2,3,6,12	-0.006037220121577036	0.03606237398815171	0.8670482798307283	-0.16527245943759353	0.15319801919443946
2,3,6,13	0.047470266882518874	0.036062373988151486	0.188071529573663	-0.11176497243349665	0.2067055061985344
2,3,6,14	0.027774426202659352	0.03606325093571621	0.44121230524911503	-0.1314646853197556	0.1870135377250743
2,3,6,15	-0.042461610624112245	0.036064191457720184	0.239050040873796	-0.20170487506908394	0.11678165382085945
2,3,7,8	-0.011113165529822888	0.03606237930615837	0.757959040332317	-0.1703484283277672	0.14812209726812142
2,3,7,9	0.013535042382896045	0.03606172420198774	0.7074180138918444	-0.14569732776939437	0.17276741253518646
2,3,7,10	-0.08978818032731861	0.036064950238770675	0.012793611576442229	-0.2490347952084597	0.06945843455382247
2,3,7,11	-0.0022323557688445628	0.03606130493454587	0.950639357061996	-0.16146287462450468	0.15699816308681555
2,3,7,12	-0.027290855675915715	0.03606130493454607	0.4491817515994917	-0.18652137453157672	0.1319396631797453
2,3,7,13	-0.007601352096371472	0.03606130493454597	0.8330529108350253	-0.16683187095203206	0.1516291667592891
2,3,7,14	0.02705998828498335	0.036063451371888135	0.45305399814499203	-0.13218000827350312	0.18629998484346982
2,3,7,15	-0.06986484836503104	0.0360629926017434	0.05271875152751412	-0.2291028192007015	0.08937312247063942
2,3,8,9	-0.0071961202216490605	0.03606152948760562	0.8418330830510944	-0.1664276306027207	0.15203539015942258
2,3,8,10	-0.04122423755943405	0.036065197687886796	0.253028669143571	-0.2004719450646835	0.11802346994581539
2,3,8,11	-0.022333421672565523	0.03606197161808473	0.5357193857090049	-0.18156688430316661	0.13690004095803557
2,3,8,12	0.013423734359132133	0.03606197161808455	0.7097164654195868	-0.14580972827146818	0.17265719698973245
2,3,8,13	-0.03093710553537743	0.0360619716180848	0.390962120109565	-0.19017056816597883	0.12829635709522397
2,3,8,14	0.0034911515148141614	0.036063649360768626	0.9228817318593052	-0.15574971927360454	0.16273202230323286
2,3,8,15	-0.04241953493232409	0.036064112171109754	0.2395147724107001	-0.20166244928325067	0.11682337941860249
2,3,9,10	-0.021446054263379644	0.03606462790568474	0.5520781488795102	-0.1806912458664499	0.13779913733969062
2,3,9,11	-0.017458940587581573	0.0360617222643965	0.6282899659268265	-0.1766913021843397	0.14177342100917656
2,3,9,12	-0.014133598630547417	0.03606172226439645	0.6951144179119237	-0.1733659602273053	0.14509876296621046
2,3,9,13	-0.002361161372322562	0.036061722264396315	0.9477958374149735	-0.16159352296907986	0.15687120022443474
2,3,9,14	0.05511885815983153	0.036062618677075824	0.12641945507685312	-0.10411746159252569	0.21435517791218875
2,3,9,15	-0.02551018476452871	0.03606311463030571	0.4793387231742626	-0.1847486944234982	0.13372832489444078
2,3,10,11	0.011739222841556707	0.036063245723933886	0.7447917788006726	-0.14749986566796938	0.1709783113510828
2,3,10,12	0.036651797890778326	0.036063245723933726	0.30948586894008734	-0.12258729061874704	0.1958908864003037
2,3,10,13	-0.010166819735195065	0.0360632457239338	0.7780097259415333	-0.16940590824472077	0.14907226877433064
2,3,10,14	0.008729820967299073	0.03606582209549549	0.8087412989401628	-0.15052064364137993	0.16798028557597808
2,3,10,15	0.0030749837395840363	0.03606675287713594	0.9320567950716194	-0.1561795907825831	0.16232955826175116
2,3,11,12	0.07896765414590334	0.0360630418757379	0.028553451257745624	-0.08027053426158612	0.2382058425533928
2,3,11,13	0.003994560471389574	0.03606304187573798	0.9118026721166426	-0.15524362793610025	0.1632327488788794
2,3,11,14	-0.016990664839734215	0.036063048430811845	0.6375460376699471	-0.17622888219148478	0.14224755251201635
2,3,11,15	0.005221943206075164	0.03606304604499756	0.8848695219484761	-0.15401626361099155	0.16446015002314188
2,3,12,13	0.01249219397229362	0.03606304187573798	0.7290456569319673	-0.1467459944351962	0.17173038237978344
2,3,12,14	0.03755390840388306	0.03606304843081172	0.2977266564380516	-0.12168430894786694	0.19679212575563307
2,3,12,15	-0.011426283130182568	0.03606304604499767	0.7513659664027504	-0.17066448994724975	0.14781192368688462
2,3,13,14	-0.03624855460427723	0.036063048430812046	0.314836289516753	-0.19548677195602868	0.12298966274747422
2,3,13,15	0.00565257879066472	0.036063046044997625	0.8754496543056078	-0.15358562802640227	0.1648907856077317
2,3,14,15	0.011751600585079625	0.03606385500591793	0.7445362402956194	-0.1474901782399141	0.17099337941007334
2,4,5,6	-0.028087208901379057	0.036069171438579094	0.43616071113501875	-0.1873524627041262	0.13117804490136808
2,4,5,7	0.011032230139550125	0.03606891766943777	0.7597095004060289	-0.14823190313269718	0.17029636341179744
2,4,5,8	0.009299946859689157	0.0360691834135152	0.7965351116348505	-0.14996535981899503	0.16856525353837334
2,4,5,9	0.02838984540152134	0.03606765937031944	0.4312139588483612	-0.13086873178722175	0.18764842259026443
2,4,5,10	-0.05457399346370484	0.036074045769151346	0.13033354166939065	-0.21386077012003432	0.10471278319262464
2,4,5,11	0.015483720962766068	0.036065438372394724	0.667691531734381	-0.14376504929712156	0.1747324912226537
2,4,5,12	0.043038145712442244	0.036065438372394766	0.23274842549086028	-0.11621062454744555	0.20228691597233003
2,4,5,13	-0.00529472411421783	0.03606543837239467	0.8832839942511763	-0.1645434943741052	0.15395404614566954
2,4,5,14	-0.018316145391848115	0.036069400745545765	0.6115956206167489	-0.17758241171112363	0.1409501209274274
2,4,5,15	0.016215278858464632	0.0360702966567833	0.6530409104585475	-0.14305494340226838	0.17548550111919764
2,4,6,7	-0.0489857921712038	0.036065644957164564	0.1743986427114122	-0.20823547461660852	0.11026389027420092
2,4,6,8	-0.02258265332248488	0.03606499642649752	0.5312115906964715	-0.18182947214787376	0.136664165502904
2,4,6,9	0.018885183385472848	0.03606572984485423	0.6005384390316495	-0.14036487388582614	0.17813524065677183
2,4,6,10	0.01826767132049323	0.03606987381957753	0.6125431673609543	-0.14100068388113615	0.1775360265221226
2,4,6,11	-0.03251124655399695	0.036063497099013325	0.3673302829210576	-0.19175144502292132	0.12672895191492742
2,4,6,12	0.013147560322196883	0.03606349709901336	0.7154374367977618	-0.14609263814672763	0.1723877587911214
2,4,6,13	0.009397780243261433	0.0360634970990135	0.7944107697579158	-0.1498424182256637	0.16863797871218655
2,4,6,14	0.008176503589794049	0.03606605172652064	0.8206515852784859	-0.15107497496630992	0.16742798214589802
2,4,6,15	0.03263045154101274	0.03606656501010626	0.3656170422802857	-0.12662329344476722	0.1918841965267927
2,4,7,8	0.03681230053005552	0.03606577865006193	0.30740599534741925	-0.12243797224311057	0.1960625733032216
2,4,7,9	-0.012136956155577416	0.036064567408351615	0.7364706927453564	-0.1713818806296084	0.14710796831845357
2,4,7,10	-0.03488338567285387	0.03606963493267637	0.33349633383648036	-0.19415068605726882	0.12438391471156107
2,4,7,11	0.005436031065471747	0.03606284411532872	0.8801837064998393	-0.15380128412091218	0.16467334625185567
2,4,7,12	0.034804186670238935	0.03606284411532865	0.3345040100865203	-0.12443312851614466	0.19404150185662253
2,4,7,13	0.017873733986669027	0.03606284411532851	0.6201612274130885	-0.14136358119971393	0.17711104917305198
2,4,7,14	0.03418646040331397	0.03606673834374046	0.3432055530813908	-0.12506804994590914	0.19344097075253708
2,4,7,15	-0.03964350498728164	0.03606593816649725	0.27169246075634623	-0.19889448211334926	0.11960747213878598
2,4,8,9	0.030751036388698805	0.036063917921540366	0.3938432841537751	-0.12849102024341316	0.18999309302081077
2,4,8,10	0.014720981152661405	0.03606940526550183	0.6831818913858804	-0.1445453051247091	0.1739872674300319
2,4,8,11	0.012137030033217755	0.03606303900656649	0.7364583948427943	-0.14710114570529997	0.17137520577173548
2,4,8,12	0.004628973543700732	0.03606303900656639	0.89786672744474	-0.15460920219481658	0.16386714928221804
2,4,8,13	0.0780457968489272	0.036063039006566495	0.030461384263137107	-0.08119237888959055	0.23728397258744496
2,4,8,14	-0.008600177056847791	0.03606654369326007	0.8115314889010362	-0.16785382791701345	0.15065347380331787
2,4,8,15	0.0011116735895702057	0.036066620964579944	0.9754110929485156	-0.15814231846602306	0.16036566564516347
2,4,9,10	0.037423390420296854	0.036068358801312005	0.29948004280697876	-0.12183827514142812	0.19668505598202182
2,4,9,11	-0.0439035458837036	0.03606240773366122	0.2234500475126014	-0.20313893420472692	0.11533184243731973
2,4,9,12	0.025958830127297383	0.03606240773366161	0.47163525658835237	-0.13327655819372766	0.18519421844832243
2,4,9,13	-0.027375963462251462	0.036062407733661345	0.44778275653718	-0.18661135178327534	0.13185942485877242
2,4,9,14	-0.01989448600801702	0.03606496427856425	0.5812068847059648	-0.17914116288257792	0.13935219086654388
2,4,9,15	0.013771238432692234	0.03606506980879328	0.7025798344641848	-0.14547590441594124	0.1730183812813257
2,4,10,11	0.0315933411793885	0.036065661340177045	0.38104028501975185	-0.1276564136060378	0.1908430959648148
2,4,10,12	0.04587450629726897	0.036065661340177135	0.2033937537913703	-0.11337524848815775	0.20512426108269569
2,4,10,13	0.083347657354776	0.036065661340177226	0.020840262794599034	-0.0759020974306511	0.2425974121402031
2,4,10,14	0.04845550547887667	0.03607002787732683	0.1791621511593234	-0.11081352997254951	0.20772454093030285
2,4,10,15	-0.06463887510436261	0.03607052286676161	0.07314162055992911	-0.22391009620671493	0.0946323459979897
2,4,11,12	-0.03266003444995952	0.03606240011695274	0.36512719284290496	-0.19189538913902068	0.12657532023910165
2,4,11,13	-0.0943068611247993	0.03606240011695269	0.008924889758650098	-0.25354221581386027	0.06492849356426167
2,4,11,14	-0.06420201306995627	0.0360641262800945	0.0750511767314179	-0.22344498971981977	0.09504096357990724
2,4,11,15	0.04627101584672566	0.036063688485203325	0.19949010503481218	-0.11297002769761655	0.20551205939106787
2,4,12,13	-0.02596858353773035	0.036062400116952845	0.47146863910207115	-0.185203938226792	0.1332667711513313
2,4,12,14	-0.005020195873241207	0.03606412628009436	0.8892915937544588	-0.16426317252310407	0.15422278077662166
2,4,12,15	-0.04756855352075773	0.03606368848520354	0.18717488883667385	-0.20680959706510088	0.11167249002358542
2,4,13,14	0.03878308524591123	0.03606412628009458	0.28220843786372607	-0.12045989140395263	0.1980260618957751
2,4,13,15	0.04180257392008957	0.03606368848520327	0.24641235240269732	-0.11743846962425239	0.20104361746443153
2,4,14,15	0.07060872447754973	0.03606632277527275	0.05026972716094699	-0.08864395090805088	0.22986139986315035
2,5,6,7	-0.07759227669140234	0.03606668843417563	0.031456717883425286	-0.23684656666241347	0.08166201327960879
2,5,6,8	-0.012360558401551591	0.036066928830291875	0.7318179518878783	-0.1716159098537928	0.14689479305068961
2,5,6,9	-0.07380896044803031	0.036066771398197736	0.04072118190952035	-0.2330636167508841	0.08544569585482348
2,5,6,10	0.003827064058495422	0.03607175418156815	0.9155070549620574	-0.15544959397676533	0.16310372209375618
2,5,6,11	0.022605062497058404	0.036064993770953124	0.5308041338385869	-0.13664174460263967	0.18185186959675648
2,5,6,12	0.10477855548482096	0.036064993770953194	0.0036722518425298567	-0.05446825161487742	0.26402536258451936
2,5,6,13	-0.048916574646375555	0.03606499377095321	0.17500042884090533	-0.20816338174607402	0.11033023245332291
2,5,6,14	-0.08174053221134836	0.03606715494423362	0.023438059415331447	-0.24099688208115458	0.07751581765845786
2,5,6,15	0.1167457485403488	0.036068964402745686	0.0012104633154431945	-0.04251859108518721	0.2760100881658848
2,5,7,8	-0.011055304116900144	0.0360672796053196	0.7592118601451916	-0.17031220443404704	0.14820159620024675
2,5,7,9	-0.02112176031049895	0.03606514917847635	0.5581116594715092	-0.180369253619989	0.1381257329989911
2,5,7,10	0.009749897315100786	0.03607109360691541	0.786934014984912	-0.14952384391931517	0.16902363854951674
2,5,7,11	-0.08181469128769459	0.036063906514896285	0.02330010076312674	-0.24105669755319176	0.07742731497780259
2,5,7,12	-0.05784654714794968	0.03606390651489606	0.10872515665379348	-0.21708855341344585	0.1013954591175465
2,5,7,13	-0.044037162749669845	0.03606390651489615	0.22206348190723313	-0.20327916901516643	0.11520484351582674
2,5,7,14	-0.06806673771398442	0.036067421918979894	0.05914271988895796	-0.22732426642430814	0.09119079099633931
2,5,7,15	-0.006311268246454116	0.03606788712806874	0.861094240219403	-0.1655708511110778	0.15294831461816957
2,5,8,9	-0.03369467488507594	0.036065436250168545	0.3501753239355212	-0.19294343577416634	0.12555408600401446
2,5,8,10	-0.0252080772481717	0.03607179997440472	0.4846637529847583	-0.18448493748402228	0.13406878298767888
2,5,8,11	0.038932468234476936	0.03606499803906176	0.2803705142210545	-0.12031435771127105	0.19817929418022492
2,5,8,12	0.07441425374660926	0.03606499803906168	0.03908985605544404	-0.08483257219913837	0.2336610796923569
2,5,8,13	0.008143052747841661	0.036064998039061845	0.8213677763941913	-0.15110377319790672	0.16738987869359004
2,5,8,14	-0.00889999489942328	0.03606804977456758	0.8050991602741383	-0.1681602959379025	0.15036030613905593
2,5,8,15	0.07739181829426367	0.03606942495110741	0.03191074606981367	-0.08187455490589557	0.2366581914944229
2,5,9,10	0.002765788526033486	0.03606979971201683	0.9388796311345182	-0.1565022394499072	0.16203381650197418
2,5,9,11	-0.03508493653705358	0.03606346993371205	0.3306281899912651	-0.19432501505621394	0.12415514198210678
2,5,9,12	-0.033507371354914106	0.03606346993371224	0.35283381277178094	-0.1927474498740753	0.1257327071642471
2,5,9,13	-0.032857711645313925	0.036063469933712046	0.3622464315795615	-0.19209779016447426	0.1263823668738464
2,5,9,14	-0.05452949827197262	0.0360656468534401	0.13055763820959262	-0.21377918909047805	0.10472019254653281
2,5,9,15	0.09212593149918635	0.036066982859667536	0.010645402837885355	-0.06712965852250027	0.251381521520873
2,5,10,11	0.04248281851190472	0.0360675690877598	0.23885950042507276	-0.11677536002962247	0.2017409970534319
2,5,10,12	0.052404499825781325	0.03606756908775974	0.1462479547729087	-0.10685367871574558	0.21166267836730823
2,5,10,13	-0.05312629534913493	0.03606756908775982	0.14077157787142744	-0.2123844738906622	0.10613188319239233
2,5,10,14	-0.011341316447046279	0.03607156582857092	0.7532108535050901	-0.17061714280010556	0.147934509906013
2,5,10,15	-0.02310386315121704	0.03607337234966251	0.5218732578709036	-0.18238766628967715	0.13617993998724306
2,5,11,12	-0.020848474044154408	0.03606389926115371	0.5632025254946795	-0.18009044828038376	0.13839350019207494
2,5,11,13	-0.006944616424619632	0.036063899261153685	0.8473016792480041	-0.16618659066084887	0.1522973578116096
2,5,11,14	-0.08523136925552632	0.03606520808649087	0.018121922624282114	-0.24447912267633887	0.07401638416528622
2,5,11,15	0.06220504666622442	0.03606607146049693	0.08458319717548644	-0.09704651902625164	0.22145661235870048
2,5,12,13	0.01721046829649553	0.03606389926115375	0.6332081489794262	-0.142031505939734	0.17645244253272505
2,5,12,14	-0.01299349619143575	0.03606520808649075	0.7186420861695025	-0.17224124961224777	0.14625425722937627
2,5,12,15	-0.009397535348673935	0.03606607146049704	0.7944303522478101	-0.16864910104115047	0.1498540303438026
2,5,13,14	-0.05427815133341607	0.03606520808649085	0.13233533927037952	-0.2135259047542285	0.10496960208739636
2,5,13,15	0.03259499870406901	0.03606607146049706	0.36613159294354225	-0.12665656698840763	0.19184656439654565
2,5,14,15	0.02317371647578015	0.036068235823700986	0.5205561358652404	-0.13608740607207315	0.18243483902363344
2,6,7,8	0.07387797363612647	0.03606349225749645	0.04051521509042379	-0.08536220345483486	0.2331181507270878
2,6,7,9	-0.0034475230483121955	0.03606369223700797	0.9238426082980307	-0.1626885831589379	0.1557935370623135
2,6,7,10	0.0033480896182482844	0.03606738934637526	0.9260403022137531	-0.15590929526608951	0.16260547450258608
2,6,7,11	-0.005414049726158776	0.036062418277964345	0.8806631650687098	-0.16464948460608675	0.1538213851537692
2,6,7,12	-0.00882908708904906	0.03606241827796441	0.8065914759623533	-0.1680645219689773	0.1504063477908792
2,6,7,13	0.04027632582421847	0.03606241827796429	0.2640679491288369	-0.11895910905570925	0.1995117607041462
2,6,7,14	0.055064136248701656	0.03606453333709412	0.12681655951795778	-0.10418063778196576	0.21430891027936907
2,6,7,15	-0.018130720421257185	0.036064538685211506	0.6151581950187642	-0.17737551806680785	0.14111407722429348
2,6,8,9	0.010951198980932664	0.036063059330481116	0.7613830716363116	-0.14828706649885975	0.17018946446072508
2,6,8,10	-0.053550313600357224	0.036067156161307186	0.1376243084096644	-0.21280666884421345	0.105706041643499
2,6,8,11	-0.014824915390952209	0.03606262879656743	0.6810111468895012	-0.17406127982643727	0.14441144904453285
2,6,8,12	-0.008572450951364274	0.036062628796567194	0.8121077037640896	-0.1678088153868483	0.15066391348411975
2,6,8,13	-0.03013901543674713	0.03606262879656752	0.40330783587497343	-0.1893753798722326	0.12909734899873834
2,6,8,14	-0.055642552063774164	0.036064324843252296	0.1228737849751712	-0.21488640547932042	0.10360130135177209
2,6,8,15	0.043884363153419925	0.03606519899476207	0.22368822933507035	-0.11536335012240348	0.20313207642924333
2,6,9,10	0.013252679725232586	0.03606746223657115	0.7132925724655512	-0.1460050270094579	0.17251038645992306
2,6,9,11	0.022782269121832732	0.03606332275544405	0.5275687631864203	-0.136457159524229	0.18202169776789445
2,6,9,12	0.00827289779212581	0.036063322755444105	0.8185603361549938	-0.15096653085393616	0.16751232643818778
2,6,9,13	-0.00892940796984576	0.03606332275544403	0.804442965211064	-0.1681688366159074	0.15031002067621588
2,6,9,14	0.007674257513274219	0.03606410394916713	0.8314884989014708	-0.15156862053324816	0.1669171355597966
2,6,9,15	0.05525599420845312	0.03606506688462311	0.1255043095815406	-0.10399113572835883	0.21450312414526507
2,6,10,11	-0.004648418089793327	0.03606521961160958	0.8974462373094327	-0.1638962224003514	0.15459938622076475
2,6,10,12	0.06719523084052925	0.036065219611609495	0.06245046245295378	-0.09205257347002843	0.22644303515108694
2,6,10,13	-0.025815849853421557	0.03606521961160954	0.4741146009269237	-0.18506365416397946	0.13343195445713635
2,6,10,14	-0.02108993343498322	0.03606778439075216	0.5587336890379322	-0.18034906265778072	0.13816919578781428
2,6,10,15	-0.001156311009040123	0.03606919271523288	0.9744259206085922	-0.16042165875992997	0.15810903674184973
2,6,11,12	0.03626029344083992	0.03606379453063055	0.31468961268298934	-0.12298121835245862	0.19550180523413846
2,6,11,13	0.009793242718151074	0.03606379453063044	0.7859675207485313	-0.14944826907514697	0.16903475451144911
2,6,11,14	-0.004759707124380563	0.03606368823669648	0.8950005931252402	-0.16400074957142818	0.15448133532266706
2,6,11,15	-0.025833307191050814	0.036064110480695834	0.4738021301287446	-0.1850762140778691	0.13340959969576746
2,6,12,13	0.05357881043722457	0.0360637945306306	0.13737840426413656	-0.10566270135607417	0.2128203222305233
2,6,12,14	0.021576116641310872	0.03606368823669638	0.5496592263115212	-0.13766492580573633	0.18081715908835808
2,6,12,15	0.04302372189711323	0.03606411048069596	0.23288782449586365	-0.1162191849897056	0.20226662878393206
2,6,13,14	-0.041462705321874904	0.03606368823669643	0.2502741082602533	-0.20070374776892233	0.11777833712517252
2,6,13,15	0.004651825116312458	0.036064110480695855	0.8973683481890569	-0.1545910817705059	0.16389473200313082
2,6,14,15	0.05969019812724874	0.036064981513281795	0.0979208564368325	-0.0995565548480806	0.21893695110257808
2,7,8,9	-0.024237128475309344	0.03606241118993299	0.5015329997718851	-0.18347253205767577	0.1349982751070571
2,7,8,10	0.00669202986062134	0.036067503878084876	0.8528054449574936	-0.1525658607442826	0.16594992046552529
2,7,8,11	-0.02453196635861965	0.036062376181653935	0.4963424493827878	-0.18376721536015636	0.13470328264291706
2,7,8,12	0.014386338229115836	0.0360623761816539	0.6899483673929578	-0.1448489107724207	0.17362158723065238
2,7,8,13	-0.003172366288101025	0.03606237618165404	0.9299020559854008	-0.16240761528963818	0.15606288271343613
2,7,8,14	0.09023807908380499	0.036065464034140106	0.01235287535854095	-0.06901080448681943	0.2494869626544294
2,7,8,15	-0.011674479773686075	0.036065080455547946	0.746163128340771	-0.17092166963360417	0.14757271008623202
2,7,9,10	0.04087434227984588	0.0360658471409318	0.2570873795781106	-0.118376232918226	0.20012491747791775
2,7,9,11	0.031963853295289946	0.036061322940585075	0.3754231778038558	-0.12726674506694852	0.1911944516575284
2,7,9,12	0.004740222979539743	0.036061322940585255	0.8954211201408291	-0.1544903753826995	0.16397082134177898
2,7,9,13	0.048804630931419624	0.03606132294058519	0.17594563781884234	-0.11042596743081934	0.20803522929365859
2,7,9,14	0.010424038938778413	0.03606344939085474	0.7725474151785809	-0.14881594887235475	0.16966402674991157
2,7,9,15	-0.04090429988579336	0.03606303210045299	0.25670173143380975	-0.20014244513001705	0.11833384535843033
2,7,10,11	-0.017512802519659587	0.0360641319014431	0.6272534407941441	-0.17675580399087262	0.14173019895155345
2,7,10,12	0.007719036777996902	0.036064131901442885	0.8305202448414912	-0.1515239646932152	0.166962038249209
2,7,10,13	-0.07386413289534333	0.036064131901443024	0.04055635410047519	-0.23310713436655603	0.08537886857586938
2,7,10,14	0.0119640434896362	0.036068057040430306	0.7401126686593988	-0.14729628963162797	0.17122437661090037
2,7,10,15	-0.06346284898670973	0.036068113858866664	0.0784988964205647	-0.22272343299265815	0.09579773501923869
2,7,11,12	-0.10593249505290603	0.036062160374424286	0.003311445366477345	-0.2651667911466871	0.05330180104087506
2,7,11,13	0.020304656543629118	0.03606216037442425	0.5734080736004586	-0.1389296395501518	0.17953895263741004
2,7,11,14	-0.005357273650773209	0.03606344431031522	0.8819087341913588	-0.16459723902852672	0.1538826917269803
2,7,11,15	-0.02128815566377834	0.0360626243317801	0.5549871142266727	-0.18052450038476875	0.13794818905721207
2,7,12,13	-0.022899044167438987	0.0360621603744242	0.5254413735122685	-0.18213334026121972	0.13633525192634174
2,7,12,14	-0.03758609372169586	0.03606344431031511	0.2973180993203027	-0.1968260590994489	0.12165387165605718
2,7,12,15	0.05847439825334744	0.036062624331780306	0.10492860247700432	-0.10076194646764389	0.21771074297433876
2,7,13,14	0.08485972258000629	0.036063444310315176	0.018626172701391455	-0.07438024279774705	0.24409968795775963
2,7,13,15	-0.10946064649298148	0.03606262433178027	0.0024052387537318995	-0.26869699121397267	0.0497756982280097
2,7,14,15	-0.05592079491443691	0.03606482461377967	0.12101774203669503	-0.21516685509206585	0.10332526526319202
2,8,9,10	0.01873368243407114	0.03606566458381671	0.6034632266065424	-0.14051608667381044	0.17798345154195272
2,8,9,11	-0.026180381390716323	0.036061534644123566	0.46784985683798386	-0.1854119145406542	0.13305115175922155
2,8,9,12	-0.007814171243949675	0.03606153464412357	0.8284515894084107	-0.16704570439388758	0.15141736190598823
2,8,9,13	0.007717968489752369	0.03606153464412357	0.8305313247743106	-0.15151356466018553	0.16694950163969027
2,8,9,14	0.016126001518842914	0.03606324664165705	0.6547638201487163	-0.14311309104293626	0.1753650940806221
2,8,9,15	0.03349874569055755	0.03606370111573526	0.35296084973306263	-0.12574235362453828	0.1927398450056534
2,8,10,11	0.001023585115851322	0.036064784673382116	0.9773578078872753	-0.15822229870292878	0.16026946893463143
2,8,10,12	0.014111079676359606	0.036064784673382276	0.6956004357338563	-0.14513480414242122	0.17335696349514043
2,8,10,13	-0.0011747921586162668	0.03606478467338213	0.9740141426003615	-0.16042067597739645	0.15807109166016392
2,8,10,14	0.014600322095217777	0.036068263503172784	0.6856299038052469	-0.14466092267274552	0.17386156686318108
2,8,10,15	-0.07448889399167952	0.036069207509712126	0.03891655968726561	-0.233754307068342	0.08477651908498296
2,8,11,12	-0.01416512667510128	0.03606335613633298	0.6944816770839926	-0.1734047027161692	0.14507444936596664
2,8,11,13	-0.0245553113871968	0.03606335613633307	0.4959444342187004	-0.1837948874282651	0.1346842646538715
2,8,11,14	-0.044267926528558876	0.036064186057028345	0.2196540881300006	-0.20351116712650216	0.11497531406938441
2,8,11,15	0.02847257894294064	0.036064149236929	0.4298276439585108	-0.13077049907398863	0.18771565695986991
2,8,12,13	-0.03737460038967144	0.03606335613633312	0.30004348544420334	-0.19661417643074	0.12186497565139712
2,8,12,14	-0.03980677503997754	0.03606418605702852	0.2696999644724282	-0.19905001563792157	0.1194364655579665
2,8,12,15	-0.03277541009239959	0.036064149236928876	0.3634590252325731	-0.1920184881093283	0.12646766792452913
2,8,13,14	-0.03341420626433228	0.036064186057028436	0.3541836091999515	-0.19265744686227596	0.1258290343336114
2,8,13,15	0.0312288301645276	0.03606414923692899	0.3865390399281815	-0.12801424785240162	0.19047190818145682
2,8,14,15	-0.009752866651159486	0.03606591543870862	0.7868408298729506	-0.16900374342152497	0.149498010119206
2,9,10,11	0.032906440415671145	0.036063694367830114	0.3615380010580429	-0.12633462910370766	0.19214750993504995
2,9,10,12	0.026119792846466927	0.03606369436783012	0.4689070889697756	-0.1331212766729119	0.18536086236584576
2,9,10,13	-0.018450896423391594	0.03606369436783018	0.6089212587181692	-0.1776919659427707	0.14079017309598751
2,9,10,14	0.02968880940304408	0.036066273346655034	0.4104162536919391	-0.12956364772799092	0.18894126653407908
2,9,10,15	-0.05024273286035197	0.036067213139638704	0.16362166099308018	-0.2094993396949176	0.10901387397421367
2,9,11,12	0.0034980232811387957	0.036062667686369905	0.9227283152358778	-0.15573851287423932	0.1627345594365169
2,9,11,13	-0.01636955576242105	0.03606266768636981	0.6498901567109119	-0.17560609191779875	0.14286698039295664
2,9,11,14	-0.07493491215882031	0.036062609591493974	0.03772665918038841	-0.23417119179333057	0.08430136747568995
2,9,11,15	-0.008150496546677655	0.036062616699620076	0.8211956368207174	-0.16738680756747884	0.15108581447412353
2,9,12,13	0.01908620999951216	0.036062667686369974	0.5966354304156435	-0.14015032615586626	0.17832274615489058
2,9,12,14	0.006361677844633373	0.0360626095914939	0.8599759024437398	-0.15287460178987655	0.1655979574791433
2,9,12,15	-0.044042709153280235	0.03606261669962031	0.2219887321670124	-0.20327902017408245	0.11519360186752198
2,9,13,14	-0.04692634439960819	0.036062609591493995	0.193184874224092	-0.20616262403411856	0.11230993523490218
2,9,13,15	0.013705549702010655	0.03606261669962029	0.7039121856914557	-0.14553076131879147	0.17294186072281278
2,9,14,15	-0.011971887395026415	0.0360634599044895	0.7399164948714165	-0.17121192162964652	0.1472681468395937
2,10,11,12	0.05701938065982015	0.036063681976992064	0.11387229577717092	-0.10222163414718552	0.21626039546682582
2,10,11,13	0.032116359854145404	0.036063681976992175	0.3731806009128388	-0.12712465495286074	0.19135737466115155
2,10,11,14	-0.030212989712538496	0.036065421761821495	0.4021910558622369	-0.1894616866275985	0.1290357072025215
2,10,11,15	0.03419035118654845	0.03606585815391611	0.3431388535868455	-0.12506027263991357	0.19344097501301047
2,10,12,13	0.07917070540571802	0.03606368197699207	0.028150110116289376	-0.08007030940128768	0.23841172021272372
2,10,12,14	0.07261761211955609	0.03606542176182148	0.04407200327483899	-0.08663108479550385	0.23186630903461602
2,10,12,15	0.03794441784966751	0.036065858153916115	0.2927688107878993	-0.12130620597679453	0.19719504167612956
2,10,13,14	0.025295738007415636	0.036065421761821495	0.48306878475140214	-0.13395295890764436	0.18454443492247563
2,10,13,15	0.03283928857315477	0.03606585815391626	0.36254741144306535	-0.12641133525330792	0.19208991239961745
2,10,14,15	-0.03246546668232603	0.03606845201299038	0.3680710969047085	-0.1917275438249391	0.12679661046028703
2,11,12,13	0.04446494597857742	0.03606538375251201	0.2176241759743538	-0.11478358310445094	0.20371347506160578
2,11,12,14	-0.029546536899305753	0.036064412158832215	0.4126386785167857	-0.18879077586121867	0.12969770206260717
2,11,12,15	-0.10602998317247336	0.0360638884783868	0.0032841906753192963	-0.2652719097968491	0.053211943451902416
2,11,13,14	-0.06984607741233306	0.03606441215883227	0.052791699843729986	-0.2290903163742462	0.08939816154958008
2,11,13,15	0.020683904756217064	0.036063888478386756	0.5662870992399922	-0.13855802186815852	0.17992583138059265
2,11,14,15	0.023468812552250973	0.03606387889682658	0.5152089006432023	-0.13577307176426023	0.18271069686876218
2,12,13,14	-0.012191150598551026	0.03606441215883221	0.735336918539329	-0.1714353895604639	0.14705308836336184
2,12,13,15	0.01737045242237456	0.03606388847838681	0.6300528637450559	-0.14187147420200127	0.1766123790467504
2,12,14,15	0.03097030153350966	0.03606387889682647	0.3904790425608652	-0.12827158278300105	0.19021218585002037
2,13,14,15	-0.010800634778871832	0.03606387889682655	0.7645713224995534	-0.17004251909538293	0.14844124953763926
3,4,5,6	0.033717661276495	0.03606864028538217	0.3498895449716788	-0.12554524719240215	0.19298056974539216
3,4,5,7	-0.07439467578420539	0.03606723905908325	0.03915361446992466	-0.23365139706739155	0.08486204549898077
3,4,5,8	0.11217716535732314	0.036068046961940735	0.001871790558249895	-0.04708312326185976	0.27143745397650604
3,4,5,9	0.10650706905900775	0.03606755693673411	0.0031497713086381693	-0.0527510558290499	0.26576519394706544
3,4,5,10	0.018758298033573872	0.036072543727951864	0.60305659850543	-0.14052184628374373	0.17803844235089147
3,4,5,11	-0.009304421431480359	0.036065276870833114	0.7964178038519312	-0.1685524785730408	0.14994363571008007
3,4,5,12	-0.009450615433355347	0.036065276870833086	0.7932910421076447	-0.16869867257491564	0.14979744170820494
3,4,5,13	0.06795719764681407	0.03606527687083302	0.059537090372167124	-0.09129085949474591	0.22720525478837406
3,4,5,14	0.059341214178197044	0.0360682743188592	0.09993021956815278	-0.09992007834697755	0.21860250670337164
3,4,5,15	-0.1383075888340719	0.03606970246376901	0.00012612119358631512	-0.29757518740544764	0.02096000973730383
3,4,6,7	0.026283575252249447	0.036064446179668884	0.4661334245368841	-0.1329608139303913	0.1855279644348902
3,4,6,8	0.020014743739986463	0.03606440272616998	0.5789180855524944	-0.13922945357152847	0.1792589410515014
3,4,6,9	0.02352674321250814	0.036066061291196765	0.5141978251469859	-0.13572477757690785	0.18277826400192412
3,4,6,10	-0.0009212596678060958	0.036068859472703205	0.9796230778698674	-0.16018513596942363	0.15834261663381144
3,4,6,11	-0.014330198050644283	0.03606373962421513	0.691106887725232	-0.17357146740188387	0.1449110713005953
3,4,6,12	0.06453326266539561	0.03606373962421506	0.07355769567009282	-0.09470800668584367	0.2237745320166349
3,4,6,13	0.019849867097399443	0.0360637396242151	0.5820421524317998	-0.13939140225384003	0.17909113644863892
3,4,6,14	0.042180783626073026	0.036065480368427834	0.24218765454377456	-0.11706817206942635	0.2014297393215724
3,4,6,15	-0.02246236919212463	0.036066478763423046	0.5334180360895948	-0.1817157333513055	0.13679099496705624
3,4,7,8	-0.023854528923501483	0.03606408486803769	0.5083303163743293	-0.18309732271633014	0.13538826486932717
3,4,7,9	-0.02864763813854032	0.03606379595542672	0.4269926426428695	-0.1878891562230985	0.13059387994601787
3,4,7,10	-0.03352829827253745	0.03606746194463873	0.3525865019681752	-0.19278600371818552	0.12572940717311062
3,4,7,11	0.0031016206863032636	0.03606215127625995	0.9314609594733049	-0.15613263523407228	0.1623358766066788
3,4,7,12	-0.06178046990172659	0.03606215127625995	0.08669305579218119	-0.22101472582210213	0.09745378601864896
3,4,7,13	0.001616537804875029	0.036062151276259884	0.9642459732607218	-0.1576177181155002	0.16085079372525027
3,4,7,14	0.004103639752559118	0.03606515039847304	0.9094097847931859	-0.15514385894388813	0.16335113844900637
3,4,7,15	-0.02838358248297046	0.03606461165671652	0.4312766731859543	-0.18762870233789836	0.13086153737195744
3,4,8,9	0.04375106273544738	0.03606375147714648	0.2250793605219533	-0.1154902589530111	0.20299238442390585
3,4,8,10	0.03312844566422579	0.036067832402966765	0.3583630701884174	-0.12613089555893767	0.19238778688738925
3,4,8,11	0.035537988526114894	0.036062826550609564	0.32441333971042996	-0.12369924910236171	0.1947752261545915
3,4,8,12	0.0563594226182739	0.03606282655060961	0.11810816938360658	-0.10287781501020293	0.21559666024675073
3,4,8,13	0.0013534215748052247	0.0360628265506096	0.9700630503195313	-0.15788381605367155	0.160590659203282
3,4,8,14	0.028463243575420183	0.036065400511869745	0.42999489081319875	-0.13078535950940132	0.18771184666024168
3,4,8,15	0.008262276235281307	0.03606590008754506	0.8188019607732593	-0.15098853275124374	0.16751308522180636
3,4,9,10	-0.016619278265431636	0.03606777937102567	0.6449607138913815	-0.17587838532337252	0.14263982879250925
3,4,9,11	-0.06428462285462383	0.03606308288103039	0.07466879884669503	-0.22352299232305967	0.094953746613812
3,4,9,12	0.039383422459422834	0.036063082881030425	0.2748116540234261	-0.11985494700901317	0.19862179192785884
3,4,9,13	0.008985897244982999	0.036063082881030446	0.8032298613596951	-0.1502524722234531	0.16822426671341908
3,4,9,14	0.02268672585799769	0.036064833828933135	0.5293189094503443	-0.13655937500960824	0.18193282672560362
3,4,9,15	0.027632857042041215	0.03606540217489254	0.44357130211290385	-0.1316157533859417	0.18688146747002413
3,4,10,11	-0.0014401640586370057	0.03606506079281607	0.9681473151572509	-0.16068726709676637	0.15780693897949236
3,4,10,12	-0.021502935199949058	0.0360650607928161	0.5510289582036528	-0.18075003823807853	0.13774416783818041
3,4,10,13	0.04852953003982907	0.03606506079281608	0.17843908392955118	-0.11071757299830032	0.20777663307795846
3,4,10,14	0.02536289794234281	0.0360684918254407	0.48194504761301205	-0.1338993549941616	0.18462515087884723
3,4,10,15	0.037591592646125216	0.036069484957245726	0.29732833832832867	-0.12167504551417777	0.1968582308064282
3,4,11,12	0.0670179474343775	0.03606303508268323	0.06312907431755183	-0.0922202109780349	0.2262561058467899
3,4,11,13	0.01702096225024008	0.036063035082683284	0.6369461338573299	-0.14221719616217257	0.17625912066265273
3,4,11,14	0.01895332605661859	0.03606390130285107	0.5992061982611758	-0.1402886571948289	0.17819530930806607
3,4,11,15	-0.05045597905638882	0.03606397714545885	0.16180355634002738	-0.20969829719471325	0.1087863390819356
3,4,12,13	0.03457629935062967	0.0360630350826832	0.33768095938929543	-0.12466185906178262	0.19381445776304196
3,4,12,14	0.031900525578611116	0.03606390130285116	0.37640401366086684	-0.12734145767283675	0.19114250883005898
3,4,12,15	-0.0070978176104119495	0.03606397714545875	0.8439762254499042	-0.16634013574873593	0.15214450052791204
3,4,13,14	-0.023842435137884976	0.03606390130285108	0.5085431712163603	-0.18308441838933248	0.13539954811356253
3,4,13,15	0.01072501841965634	0.03606397714545875	0.7661720091620375	-0.14851729971866764	0.16996733655798033
3,4,14,15	0.029709313423883943	0.0360656846565754	0.4100854457077958	-0.12954054431628054	0.18895917116404842
3,5,6,7	-0.008897658676970066	0.03606551582992607	0.8051358769644574	-0.16814677095451144	0.1503514536005713
3,5,6,8	0.04136018074449477	0.03606634497342493	0.25148222066843734	-0.11789259265817142	0.20061295414716096
3,5,6,9	-0.04813560475455064	0.036067121152693726	0.1820143666589114	-0.20739180541610056	0.11112059590699927
3,5,6,10	-0.05175829390734821	0.03607078004214615	0.15132422052867506	-0.21103065058063986	0.10751406276594344
3,5,6,11	0.023875985748852857	0.03606524679872577	0.5079626267565349	-0.1353719386077941	0.1831239101054998
3,5,6,12	-0.02139766144660804	0.03606524679872573	0.552982430978	-0.1806455858032548	0.1378502629100387
3,5,6,13	-0.025185890743489647	0.0360652467987258	0.484968932591206	-0.18443381510013673	0.13406203361315744
3,5,6,14	0.024278020601460337	0.036066570672828806	0.5008608371149494	-0.1349757493883579	0.18353179059127858
3,5,6,15	0.07731090963906562	0.036068868876855675	0.032087647568991774	-0.08195300818706358	0.23657482746519481
3,5,7,8	0.011647830794382641	0.03606560294865492	0.7467262065920965	-0.14760166616031953	0.1708973277490848
3,5,7,9	-0.03898675495368564	0.036064424793207164	0.27969277513297247	-0.19823104970332123	0.12025753979594994
3,5,7,10	-0.01866692163945094	0.03606896801886713	0.6047874731039822	-0.17793127723215438	0.1405974339532525
3,5,7,11	0.03171315343447578	0.03606322731371625	0.3792047852716739	-0.12752585378380163	0.1909521606527532
3,5,7,12	-0.03726280966825435	0.03606322731371621	0.3014896766177886	-0.1965018168865316	0.1219761975500229
3,5,7,13	0.007400767961374566	0.036063227313716306	0.8374045092947784	-0.1518382392569031	0.16663977517965223
3,5,7,14	-0.028751827843043865	0.036065808887510924	0.4253390353794322	-0.18800223413119788	0.13049857844511015
3,5,7,15	-0.0292673296817334	0.036066576463903696	0.4170966332340167	-0.18852112524233622	0.12998646587886942
3,5,8,9	-0.027947678806572895	0.03606525848149136	0.43839370669361755	-0.18719565474906316	0.13130029713591737
3,5,8,10	0.009869234532877691	0.036070247178191364	0.7843852252073398	-0.14940076925262594	0.16913923831838132
3,5,8,11	-0.04756314777400211	0.03606476521945327	0.18723817040130436	-0.20680894569297384	0.11168265014496961
3,5,8,12	-0.01334243802228241	0.03606476521945328	0.7114168164408463	-0.1725882359412542	0.14590335989668937
3,5,8,13	-0.022442865602119833	0.036064765219453294	0.533754057737251	-0.18168866352109167	0.136802932316852
3,5,8,14	0.0019492757829941976	0.03606691625744216	0.9568988319915108	-0.15730602015319214	0.16120457171918054
3,5,8,15	0.03332289387331633	0.036068681233078555	0.35556026793783047	-0.1259401954022087	0.19258598314884134
3,5,9,10	-0.05387235153844139	0.036069290159550856	0.13529691141518935	-0.21313812955965392	0.10539342648277114
3,5,9,11	-0.01432994831515022	0.036064163405576534	0.6911154361008017	-0.17357308889446046	0.14491319226416002
3,5,9,12	0.0007189014737241095	0.036064163405576576	0.9840961999504596	-0.15852423910558633	0.15996204205303455
3,5,9,13	-0.006144314525841299	0.03606416340557645	0.8647190291829122	-0.16538745510515118	0.15309882605346858
3,5,9,14	0.023843316755572053	0.03606548885328363	0.5085461571585467	-0.13540567640523796	0.18309230991638206
3,5,9,15	0.02961003991988731	0.03606736227255358	0.41167327552365596	-0.12964722541861926	0.18886730525839387
3,5,10,11	-0.007175395982508048	0.03606699604016274	0.8423061931804791	-0.16643104420333898	0.1520802522383229
3,5,10,12	0.06913722794588528	0.0360669960401628	0.05525945156254059	-0.09011842027494593	0.2283928761667165
3,5,10,13	0.008302696291913714	0.036066996040162856	0.8179364649721208	-0.15095295192891775	0.16755834451274518
3,5,10,14	-0.0404614189096415	0.03607000735028547	0.26197975444971916	-0.19973036372287664	0.11880752590359364
3,5,10,15	-0.018039869676029552	0.03607227940659705	0.6170062272137948	-0.1773188468690141	0.141239107516955
3,5,11,12	0.06396369962434911	0.036064516808455405	0.07614178101288854	-0.0952810014232767	0.22320840067197492
3,5,11,13	-0.06396721506958425	0.03606451680845545	0.0761256467485642	-0.22321191611721025	0.09527748597804175
3,5,11,14	-0.059589764054216676	0.03606499781334247	0.09848713762182976	-0.2188365890032897	0.09965706089485635
3,5,11,15	0.05350366922426897	0.03606633588236634	0.1379583962999844	-0.10574906403636744	0.21275640248490538
3,5,12,13	-0.03040188113507214	0.03606451680845548	0.39924354875429824	-0.18964658218269828	0.128842819912554
3,5,12,14	-0.03301625864743779	0.036064997813342416	0.35995528148836775	-0.1922630835965106	0.126230566301635
3,5,12,15	0.09681043249404797	0.03606633588236635	0.007273958075619278	-0.06244230076658849	0.25606316575468446
3,5,13,14	0.007775749506029661	0.036064997813342436	0.8292981977036085	-0.15147107544304322	0.16702257445510255
3,5,13,15	0.020136786890394776	0.036066335882366254	0.5766260265028869	-0.13911594637024127	0.17938952015103082
3,5,14,15	-0.012382852400278921	0.036067631716648486	0.7313579731253568	-0.17164130748283696	0.14687560268227912
3,6,7,8	0.015236423401346566	0.036062363573791376	0.6726618535680988	-0.14399876992953428	0.1744716167322274
3,6,7,9	-0.030382362011114328	0.036063346651853644	0.3995310163776492	-0.18962189617298325	0.1288571721507546
3,6,7,10	0.07004322807471253	0.03606573934886738	0.05213522731898001	-0.08920687116203799	0.22929332731146304
3,6,7,11	0.00033379673400912857	0.03606213593672601	0.9926148283682493	-0.1589003914538772	0.15956798492189544
3,6,7,12	-0.07064181275262349	0.036062135936726	0.05013546848905906	-0.22987600094050972	0.08859237543526274
3,6,7,13	0.018384350111175563	0.03606213593672608	0.6101980944513712	-0.14084983807671106	0.17761853829906218
3,6,7,14	0.010932251195298726	0.0360634530575924	0.7617859456199536	-0.14830775280650033	0.17017225519709778
3,6,7,15	-0.012634893901096955	0.0360638005347777	0.7260799184569051	-0.1718764322060114	0.1466066444038175
3,6,8,9	-0.06899713322573464	0.03606330808768289	0.05572982825573621	-0.22823649710555388	0.0902422306540846
3,6,8,10	0.084198334603347	0.03606613102705528	0.01957380506711658	-0.07505349410828518	0.24345016331497918
3,6,8,11	-0.03802427858560159	0.03606282861903579	0.2917136509964946	-0.197261525347319	0.12121296817611582
3,6,8,12	0.0024792224196637513	0.03606282861903576	0.9451912544215698	-0.15675802434205352	0.16171646918138102
3,6,8,13	-0.008570307720649817	0.03606282861903577	0.8121548229627518	-0.16780755448236714	0.1506669390410675
3,6,8,14	0.008038291814454812	0.03606369231974121	0.8236215600450228	-0.15120276866148366	0.16727935229039329
3,6,8,15	0.00014316621350440872	0.036065069206202414	0.9968327030270147	-0.15910397397435858	0.1593903064013674
3,6,9,10	-0.022281180539206247	0.036067344212381405	0.5367346282531017	-0.1815383661321076	0.13697600505369512
3,6,9,11	-0.03688453734656161	0.03606430668226077	0.30643800661047493	-0.1961283105713297	0.12235923587820649
3,6,9,12	-0.03180114116575172	0.03606430668226081	0.3778980585876144	-0.19104491439052	0.12744263205901654
3,6,9,13	-0.0014025332703905269	0.03606430668226082	0.9689785369041001	-0.16064630649515885	0.1578412399543778
3,6,9,14	0.02557706420220296	0.036064363862916095	0.47820257925818055	-0.1336669615066456	0.1848210899110515
3,6,9,15	-0.0022647920945053635	0.036065825537759985	0.949929346894464	-0.16151527190267764	0.15698568771366692
3,6,10,11	-0.04292656670612338	0.03606503134327706	0.23395652881348095	-0.20217353970832125	0.11632040629607449
3,6,10,12	-0.030615771732392605	0.036065031343277106	0.3959416745642379	-0.1898627447345907	0.12863120126980548
3,6,10,13	-0.0006647309861464445	0.03606503134327713	0.9852947918159924	-0.15991170398834464	0.15858224201605176
3,6,10,14	-0.046699737295323285	0.03606678375143914	0.19539552605828658	-0.20595444814454034	0.11255497355389377
3,6,10,15	-0.01889073754439563	0.03606865423515762	0.6004608525389471	-0.17815370760923302	0.14037223252044176
3,6,11,12	0.08979407751215585	0.036064731845870564	0.012787186524421137	-0.06945157304407068	0.24903972806838237
3,6,11,13	-0.015940380933754716	0.03606473184587055	0.6584972685085844	-0.1751860314899812	0.14330526962247175
3,6,11,14	0.026748623510997938	0.036063875601489354	0.4582745936345315	-0.1324932462547848	0.1859904932767807
3,6,11,15	-0.00778717071821633	0.036064802181495104	0.8290504233312431	-0.16703313184495633	0.15145879040852367
3,6,12,13	0.03471677170901055	0.03606473184587048	0.3357446841028623	-0.12452887884721561	0.19396242226523672
3,6,12,14	0.01803967327482936	0.036063875601489395	0.6169280118963667	-0.14120219649095356	0.17728154304061228
3,6,12,15	-0.05242033713462524	0.03606480218149509	0.1460951311802582	-0.21166629826136518	0.1068256239921147
3,6,13,14	0.04180359236785358	0.036063875601489284	0.24640329440880304	-0.11743827739792886	0.20104546213363603
3,6,13,15	0.04090966015760222	0.036064802181495076	0.25666275148183487	-0.11833630096913764	0.20015562128434208
3,6,14,15	-0.0028488937030997086	0.03606482146851343	0.9370382020663766	-0.16209493999264624	0.15639715258644682
3,7,8,9	-0.009814319072013689	0.03606171479270543	0.785506074923171	-0.16904664767714137	0.149418009533114
3,7,8,10	0.01737437620295479	0.0360653888808867	0.6299898033051121	-0.14187417552467183	0.1766229279305814
3,7,8,11	0.051068878487604774	0.03606175344889533	0.15674257717103815	-0.10816362080588779	0.21030137778109734
3,7,8,12	-0.020747019636335073	0.0360617534488954	0.5650800839469703	-0.17997951892982794	0.1384854796571578
3,7,8,13	0.004551221458866772	0.036061753448895346	0.8995695152730476	-0.15468127783462585	0.1637837207523594
3,7,8,14	0.046962733042439364	0.036063884375534816	0.1928555609208316	-0.11227917546558563	0.20620464155046436
3,7,8,15	0.0219369991838696	0.036063861926104425	0.543005404074869	-0.13730481019755816	0.18117880856529736
3,7,9,10	0.02878941894657916	0.03606465155957842	0.42471919911557554	-0.130455877101457	0.18803471499461533
3,7,9,11	0.028777460436991087	0.036061473984478704	0.42487079945660045	-0.13045380486721178	0.18800872574119395
3,7,9,12	-0.04750656435454337	0.036061473984478724	0.18772306571824543	-0.20673782965874632	0.11172470094965958
3,7,9,13	0.06596553054610393	0.03606147398447863	0.06737253737358738	-0.0932657347580986	0.22519679585030647
3,7,9,14	0.02156774325795674	0.0360628002840413	0.5498043079051482	-0.13766937838915702	0.1808048649050705
3,7,9,15	-0.008114543798317886	0.036062711047700695	0.8219715692993896	-0.16735127141784883	0.15112218382121306
3,7,10,11	0.035179113106396986	0.03606301172919809	0.3293256646939825	-0.12405894218751867	0.19441716840031265
3,7,10,12	0.019233479475610826	0.036063011729198124	0.5938095522443014	-0.140004575818305	0.17847153476952665
3,7,10,13	0.05577915493819263	0.03606301172919811	0.12194367223209955	-0.10345890035572311	0.21501721023210837
3,7,10,14	-0.04101748326784316	0.03606602185362728	0.2554273671484414	-0.2002688299186731	0.11823386338298678
3,7,10,15	-0.07787749133404653	0.03606636325108557	0.030836726758374716	-0.23713034544264927	0.0813753627745562
3,7,11,12	0.03619683506691079	0.036062392546301024	0.3155184441897218	-0.12303848619355418	0.19543215632737576
3,7,11,13	0.009520411258388872	0.03606239254630098	0.7917831648704626	-0.14971491000207593	0.16875573251885367
3,7,11,14	0.07499544850629825	0.03606282898186256	0.037573438643530334	-0.08424179985749916	0.23423269687009565
3,7,11,15	-0.0595920482795238	0.036062379230551445	0.09844979034963824	-0.2188273107436219	0.09964321418457431
3,7,12,13	0.008521677451072018	0.03606239254630097	0.8131987420351892	-0.15071364380939273	0.16775699871153676
3,7,12,14	-0.01623601245003725	0.036062828981862555	0.652559212683153	-0.17547326081383463	0.14300123591376013
3,7,12,15	0.015713904188640937	0.036062379230551396	0.6630270911800761	-0.14352135827545698	0.17494916665273885
3,7,13,14	0.0488456614495667	0.03606282898186256	0.17560065171069797	-0.1103915869142307	0.2080829098133641
3,7,13,15	-0.02153954364215216	0.03606237923055135	0.5503215087696258	-0.18077480610624985	0.13769571882194553
3,7,14,15	0.016089827183678018	0.036063624659163525	0.6554915488823838	-0.14315093453355193	0.17533058890090797
3,8,9,10	0.008827672382999863	0.03606504776930869	0.8066356719352312	-0.15041937314917284	0.16807471791517256
3,8,9,11	-0.009143158609475899	0.03606216607529617	0.7998537500706695	-0.1683774798757456	0.15009116265679381
3,8,9,12	0.0020978711176828924	0.03606216607529615	0.9536106546950405	-0.15713645014858674	0.16133219238395252
3,8,9,13	0.037719632704119044	0.03606216607529613	0.29558795774265856	-0.12151468856215047	0.19695395397038856
3,8,9,14	0.01141390672565512	0.03606303055552807	0.7516262938084841	-0.14782423169687434	0.17065204514818458
3,8,9,15	0.043707430693692206	0.03606397381196733	0.22554502672827798	-0.11553487272543153	0.20294973411281594
3,8,10,11	-0.018283090002250812	0.036064135518059155	0.6121865958453901	-0.17752610744281525	0.14095992743831362
3,8,10,12	-0.07308520396300788	0.036064135518059086	0.04271959522556632	-0.232328221403572	0.08615781347755624
3,8,10,13	-0.015110446358431506	0.03606413551805907	0.6752280095731331	-0.17435346379899558	0.14413257108213257
3,8,10,14	-0.024971462248687792	0.036066690494798326	0.4887113427497224	-0.1842257613184828	0.13428283682110723
3,8,10,15	0.02575025340114795	0.03606805715242148	0.4752732789823839	-0.13351008021461894	0.18501058701691483
3,8,11,12	0.09305344549012307	0.03606393244476043	0.009878369534435622	-0.06618867527000288	0.252295566250249
3,8,11,13	-0.030907235499725738	0.03606393244476048	0.3914454438339052	-0.19014935625985188	0.1283348852604004
3,8,11,14	0.00043643798466774797	0.03606388656216158	0.9903444821751789	-0.15880548017851848	0.15967835614785397
3,8,11,15	0.0050582448206974995	0.036064362017016564	0.8884587068363803	-0.15418577273748815	0.16430226237888315
3,8,12,13	0.010020384817430505	0.036063932444760576	0.7811291216709911	-0.14922173594269608	0.1692625055775571
3,8,12,14	0.038070080838672915	0.036063886562161473	0.2911469628368972	-0.12117183732451287	0.1973119990018587
3,8,12,15	-0.027572312613383637	0.03606436201701667	0.4445575245377762	-0.18681633017156973	0.13167170494480246
3,8,13,14	-0.0007796900670036244	0.036063886562161494	0.9827514815259373	-0.1600216082301895	0.15846222809618224
3,8,13,15	-0.023429777678299457	0.03606436201701656	0.5159135735946219	-0.18267379523648508	0.13581423987988617
3,8,14,15	0.048598171388503975	0.036065156896433026	0.177826906853804	-0.11064935600001477	0.20784569877702272
3,9,10,11	-0.06433546048111882	0.036063948775043236	0.07444638926639499	-0.22357765334843582	0.09490673238619818
3,9,10,12	-0.11018173124802999	0.03606394877504329	0.002251409759177363	-0.2694239241153472	0.04906046161928723
3,9,10,13	-0.03903295256877626	0.036063948775043216	0.2791170422270567	-0.19827514543609315	0.12020924029854063
3,9,10,14	0.0025498061954620788	0.03606570517885864	0.9436378933714824	-0.15670014216188374	0.1617997545528079
3,9,10,15	0.00983592056243121	0.036067146205943874	0.7850771248457853	-0.14942039072301397	0.1690922318478764
3,9,11,12	-0.009660305746694187	0.03606403853466803	0.7888049644233527	-0.1689028949521818	0.14958228345879343
3,9,11,13	-0.016581709661049493	0.03606403853466813	0.6456740316044445	-0.17582429886653755	0.14266087954443857
3,9,11,14	-0.009981969828209314	0.03606321980107647	0.7819427523949717	-0.16922094387404518	0.14925700421762655
3,9,11,15	-0.035865866482409636	0.036063760664016425	0.3199819985227502	-0.19510722873595776	0.12337549577113849
3,9,12,13	0.027067320647930715	0.036064038534668066	0.45293894403680046	-0.13217526855755707	0.1863099098534185
3,9,12,14	0.022091558621044394	0.03606321980107647	0.5401599851707857	-0.13714741542479147	0.18133053266688026
3,9,12,15	-0.01311958875083219	0.03606376066401629	0.716018563846704	-0.1723609510043797	0.14612177350271532
3,9,13,14	0.022737267477551004	0.03606321980107651	0.528383431140216	-0.13650170656828506	0.18197624152338707
3,9,13,15	0.00668159884171432	0.03606376066401646	0.8530171849987055	-0.15255976341183397	0.1659229610952626
3,9,14,15	0.0012161963445670443	0.03606375206721483	0.973097872469675	-0.1580251279493681	0.1604575206385022
3,10,11,12	-0.054799686778092105	0.036063898838599326	0.12864392364629415	-0.21404165914851114	0.10444228559232693
3,10,11,13	-0.03515901327168969	0.03606389883859931	0.32961396728381154	-0.19440098564210867	0.1240829590987293
3,10,11,14	-0.05732267595198337	0.036064770536114184	0.11197316335176064	-0.21656849734694072	0.10192314544297398
3,10,11,15	-0.06110513652099403	0.03606570708185706	0.09022470596126629	-0.2203550932811258	0.09814482023913773
3,10,12,13	-0.06909302452440702	0.03606389883859939	0.05539441875939345	-0.22833499689482634	0.0901489478460123
3,10,12,14	-0.08925821127848121	0.036064770536114246	0.013331700866344576	-0.24850403267343885	0.06998761011647642
3,10,12,15	0.00993440615011365	0.036065707081856975	0.7829702991926955	-0.14931555061001772	0.16918436291024502
3,10,13,14	-0.01398794592749647	0.03606477053611425	0.6981253994170504	-0.17323376732245413	0.1452578754674612
3,10,13,15	-0.09304621673627878	0.03606570708185702	0.009887737165656397	-0.2522961734964103	0.06620374002385279
3,10,14,15	-0.0018297641975038026	0.036067408076455115	0.9595396082784802	-0.16108723178545808	0.15742770339045048
3,11,12,13	0.03564340752024475	0.036066684564108394	0.3230319479672408	-0.12361086536228841	0.1948976804027779
3,11,12,14	0.06839318593450816	0.03606492245475268	0.05791874520846217	-0.09085330626489388	0.2276396781339102
3,11,12,15	-0.04195663005172967	0.03606499202788515	0.24469276750453828	-0.2012034294548228	0.11729016935136347
3,11,13,14	0.006936122941653133	0.03606492245475275	0.8474904150741719	-0.1523103692577492	0.16618261514105548
3,11,13,15	0.05033553752094777	0.03606499202788518	0.16281910287078652	-0.10891126188214548	0.20958233692404102
3,11,14,15	-0.04391875894710395	0.036064107496149356	0.22331148784638633	-0.20316165265550604	0.11532413476129813
3,12,13,14	0.02894893828138073	0.036064922454752756	0.42216102321892246	-0.13029755391802164	0.1881954304807831
3,12,13,15	-0.0029760247107399884	0.036064992027885205	0.9342350970415132	-0.16222282411383337	0.1562707746923534
3,12,14,15	-0.04461639987291943	0.03606410749614939	0.21604504384839915	-0.20385929358132168	0.11462649383548282
3,13,14,15	-0.015063606710590594	0.03606410749614937	0.6761772190245388	-0.17430650041899276	0.14417928699781157
4,5,6,7	-0.12411676586802645	0.03606963456664366	0.000580351116535642	-0.2833840646362054	0.03515053290015252
4,5,6,8	-0.005397218280537408	0.036070048641150605	0.8810563783906267	-0.1646663454156794	0.15387190885460458
4,5,6,9	0.01811830461970043	0.036070312516185005	0.6154568469369	-0.14115198766902423	0.1773885969084251
4,5,6,10	0.04878475495551782	0.03607576224270557	0.1762947771579645	-0.11050960087674933	0.20807911078778496
4,5,6,11	-0.025494299152956423	0.03606722959112617	0.4796625551001399	-0.18475097862989842	0.13376238032398557
4,5,6,12	0.07353935939737322	0.03606722959112621	0.04146422731999223	-0.08571732007956898	0.2327960388743154
4,5,6,13	-0.05763348826075809	0.03606722959112609	0.1100663374798111	-0.21689016773769976	0.10162319121618357
4,5,6,14	-0.0801041129000033	0.0360702347439582	0.026373783632815957	-0.23937406178152046	0.07916583598151386
4,5,6,15	-0.012891748251298019	0.03607210206081736	0.7208038251882234	-0.17216994236500774	0.1463864458624117
4,5,7,8	-0.04162410060016364	0.03606979240801691	0.24851508479048368	-0.20089209632492266	0.11764389512459539
4,5,7,9	-0.014056711116146925	0.03606811654283442	0.6967415720308452	-0.17331730697329095	0.1452038847409971
4,5,7,10	-0.04224306996883476	0.03607446374987631	0.24161022612963431	-0.2015316922402308	0.11704555230256128
4,5,7,11	-0.06273616415681516	0.036065609498274934	0.08195773810426282	-0.2219856900316963	0.09651336171806599
4,5,7,12	-0.026705184955882977	0.036065609498274975	0.4590264390182295	-0.1859547108307643	0.13254434091899836
4,5,7,13	-0.03551937954826245	0.036065609498274996	0.3247040897183896	-0.19476890542314387	0.12373014632661897
4,5,7,14	0.06993111893302795	0.036070009174500914	0.05254057812945373	-0.0893378339351229	0.2292000718011788
4,5,7,15	-0.02592700565496775	0.036070368101876936	0.4722766021215469	-0.1851975433851312	0.1333435320751957
4,5,8,9	0.07722857121649618	0.036068518427941135	0.032269574256673816	-0.08203379918469661	0.23649094161768897
4,5,8,10	0.010879045700431078	0.03607528896788761	0.7629859221745258	-0.14841322036290058	0.17017131176376274
4,5,8,11	-0.02413855840324053	0.03606670501447124	0.5033253723391162	-0.1833929215853869	0.13511580477890583
4,5,8,12	0.12476526065356852	0.03606670501447125	0.0005424088391299618	-0.03448910252857787	0.2840196238357149
4,5,8,13	0.015704865200937057	0.03606670501447129	0.6632468798306528	-0.14354949798120953	0.17495922838308364
4,5,8,14	0.012617393490177875	0.03607068146489813	0.7264941711633868	-0.14665452791028105	0.1718893148906368
4,5,8,15	0.045798950309854924	0.036072070806091705	0.20421950362142954	-0.11347910579703027	0.20507700641674012
4,5,9,10	-0.0051936392676181775	0.03607380699463526	0.8855231607036955	-0.16447936160297524	0.1540920830677389
4,5,9,11	-0.0402795385877478	0.03606570888260713	0.26407343129138766	-0.1995295032991827	0.1189704261236871
4,5,9,12	0.08173106573598776	0.03606570888260719	0.023448561813269396	-0.07751889897544742	0.24098103044742294
4,5,9,13	-0.004699577087392326	0.036065708882607135	0.8963253014251655	-0.16394954179882726	0.1545503876240426
4,5,9,14	-0.0030640855050378946	0.03606872876185475	0.9323007167719756	-0.16232738464628207	0.15619921363620629
4,5,9,15	0.018742754121032545	0.03607016826180298	0.6033331072399093	-0.14052690120516018	0.17801240944722527
4,5,10,11	0.01867152663753613	0.0360702415431416	0.6047111319608123	-0.14059845226611978	0.17794150554119204
4,5,10,12	-0.05507446810759742	0.036070241543141486	0.12680541337215953	-0.21434444701125285	0.10419551079605802
4,5,10,13	-0.049312121804558906	0.03607024154314151	0.17160071561889978	-0.20858210070821442	0.10995785709909661
4,5,10,14	-0.04210278137434459	0.03607502777074855	0.24318428745982465	-0.20139389410847613	0.11718833135978696
4,5,10,15	0.020069265251288826	0.036076998197172035	0.5780172508499629	-0.13923054800054022	0.17936907850311787
4,5,11,12	0.04319342671540283	0.036064790898023634	0.23105886694617742	-0.11605248458859727	0.20243933801940292
4,5,11,13	-0.022712471299605852	0.036064790898023634	0.5288511945709111	-0.18195838260360594	0.13653344000439424
4,5,11,14	-0.07750888173453663	0.03606692542773386	0.03164067589225052	-0.23676421816261053	0.08174645469353728
4,5,11,15	-0.0063849802428626035	0.03606788505150507	0.8594886720216824	-0.1656445539383142	0.152874593452589
4,5,12,13	0.014886931069356235	0.03606479089802354	0.67976882052905	-0.1443589802346434	0.17413284237335588
4,5,12,14	-0.06772378862570116	0.03606692542773405	0.06042917100043203	-0.2269791250537759	0.09153154780237358
4,5,12,15	-0.07755014715802111	0.03606788505150503	0.03155461226431338	-0.23680972085347254	0.08170942653743032
4,5,13,14	-0.06467433778410547	0.03606692542773387	0.07295568047312327	-0.2239296742121794	0.09458099864396846
4,5,13,15	-0.09050553420173069	0.03606788505150506	0.012102336609009596	-0.24976510789718223	0.06875403949372086
4,5,14,15	-0.009709018946950643	0.03607095135399795	0.7878051077187682	-0.16898213205640283	0.14956409416250155
4,6,7,8	0.03883419820502665	0.03606561660259899	0.28159454907920983	-0.1204153590393573	0.1980837554494106
4,6,7,9	-0.022441377286153807	0.036066200734103736	0.5337974713542882	-0.1816935137927899	0.13681075922048228
4,6,7,10	-0.030056093349271062	0.03607033497305049	0.40470329611984424	-0.18932648479742298	0.12921429809888085
4,6,7,11	0.0062247853558294874	0.0360636699366153	0.8629628373030487	-0.15301617628628258	0.16546574699794156
4,6,7,12	-0.053339370904064154	0.036063669936615264	0.13914272514085965	-0.2125803325461761	0.10590159073804778
4,6,7,13	-0.01143692850287592	0.0360636699366153	0.7511461465017978	-0.170677890144988	0.14780403313923615
4,6,7,14	0.025871914217825864	0.03606666638543784	0.4731728919600021	-0.1333822783958665	0.18512610683151823
4,6,7,15	-0.08199343877730936	0.036066613330251907	0.023010343839852513	-0.2412473971231404	0.07726051956852167
4,6,8,9	-0.012063931903232294	0.036065709450771276	0.7380058155437565	-0.1713138991234248	0.1471860353169602
4,6,8,10	0.0014754533730905184	0.03607027624723962	0.9673719532113563	-0.1577946787682684	0.16074558551444942
4,6,8,11	0.004107359794593091	0.036063908429452785	0.9093249079225008	-0.15513465492472528	0.16334937451391146
4,6,8,12	0.033022011848945265	0.03606390842945284	0.35985706783604865	-0.12622000287037335	0.19226402656826388
4,6,8,13	-0.06661972120164994	0.03606390842945274	0.0647188531847495	-0.22586173592096814	0.09262229351766826
4,6,8,14	-0.0030263229426754634	0.03606650442068304	0.9331289772228335	-0.16227980039278767	0.15622715450743674
4,6,8,15	0.0338507209239064	0.0360674345210308	0.34797525056266576	-0.12540686343141152	0.19310830527922432
4,6,9,10	-0.007865624124411053	0.03607103208086774	0.8273845055173286	-0.1671390936874465	0.1514078454386244
4,6,9,11	-0.035047086019787566	0.03606511562923499	0.33117221267996255	-0.19429443119090276	0.12420025915132762
4,6,9,12	0.013732597918124867	0.03606511562923501	0.7033751050535209	-0.1455147472529904	0.17297994308924014
4,6,9,13	-0.03527777129792853	0.036065115629235034	0.32799934752147974	-0.19452511646904388	0.12396957387318683
4,6,9,14	0.030323767399303536	0.03606675040445867	0.4004851799953928	-0.12893079620463185	0.18957833100323893
4,6,9,15	0.03697184592607905	0.03606777976610852	0.3053410778576843	-0.12228726287637015	0.19623095472852825
4,6,10,11	-0.009314888933957155	0.03606745201791468	0.7962058383719469	-0.16857255054765227	0.14994277267973796
4,6,10,12	0.04414893841974443	0.03606745201791464	0.22093773481211748	-0.11510872319395052	0.20340660003343938
4,6,10,13	0.0028879358818389433	0.0360674520179146	0.9361818280335104	-0.15636972573185584	0.16214559749553373
4,6,10,14	-0.042957849383943536	0.03607084470090719	0.2336912488646184	-0.20223049156127026	0.11631479279338319
4,6,10,15	0.06724645712042443	0.036072324126156005	0.06230247584004277	-0.09203271753403822	0.22652563177488708
4,6,11,12	0.013773936758634697	0.03606425013124259	0.7025178980134064	-0.1454695867622477	0.1730174602795171
4,6,11,13	-0.004664578981518286	0.03606425013124254	0.8970889237616511	-0.16390810250240043	0.15457894453936386
4,6,11,14	0.03084018340458039	0.036064986889197785	0.3924876061096305	-0.12840659330837836	0.19008696011753914
4,6,11,15	-0.02252914175667131	0.0360654625652214	0.5321904385992171	-0.18177801884121073	0.1367197353278681
4,6,12,13	-0.01237466317588165	0.036064250131242585	0.7315045699856251	-0.17161818669676399	0.14686886034500068
4,6,12,14	0.04740828083259052	0.03606498688919774	0.1886808605107429	-0.11183849588036801	0.20665505754554905
4,6,12,15	-0.03522427358304003	0.03606546256522132	0.32873805008552304	-0.19447315066757911	0.12402460350149905
4,6,13,14	-0.09202826312947421	0.03606498688919774	0.01072412422007946	-0.2512750398424327	0.06721851358348432
4,6,13,15	0.007698515588516974	0.036065462565221244	0.83097014052507	-0.15155036149602177	0.16694739267305572
4,6,14,15	0.03161562071834778	0.03606722783314528	0.380725237807891	-0.12764105099614056	0.19087229243283613
4,7,8,9	0.005809951448979778	0.03606453837114956	0.8720168080478857	-0.15343484480981448	0.16505474770777404
4,7,8,10	0.0011042324186694152	0.03607001842726878	0.9755779310973004	-0.15816476130554669	0.16037322614288552
4,7,8,11	-0.053139875200081566	0.03606326091691604	0.14062264884326864	-0.21237903079499004	0.10609928039482691
4,7,8,12	-0.057855996760460174	0.03606326091691609	0.10866108444284382	-0.21709515235536886	0.10138315883444853
4,7,8,13	-0.01691811472844873	0.03606326091691607	0.6389852074865299	-0.17615727032335735	0.14232104086645989
4,7,8,14	0.07465024136054776	0.03606719011352928	0.03848451931864059	-0.0846062638010652	0.23390674652216073
4,7,8,15	-0.06672823241415904	0.03606680935912568	0.06430562874629073	-0.22598305633541332	0.09252659150709525
4,7,9,10	0.07301020568593453	0.03606882171194541	0.042959982042710954	-0.08625350388114397	0.23227391525301302
4,7,9,11	-0.0012001339644693854	0.036062594395294426	0.973452186618079	-0.16043634649939068	0.1580360785704519
4,7,9,12	-0.03780999757295955	0.03606259439529442	0.294438261510167	-0.19704621010788081	0.12142621496196171
4,7,9,13	-0.002777729086736347	0.03606259439529432	0.9386040399666191	-0.1620139416216572	0.1564584834481845
4,7,9,14	-0.0040711800532472475	0.03606558168875828	0.9101243708627635	-0.16332058313379874	0.15517822302730425
4,7,9,15	0.03212128946197512	0.03606509100893899	0.37312591869957534	-0.12712594699697577	0.191368525920926
4,7,10,11	-0.004056434290919286	0.036065831818059745	0.9104491447920231	-0.1633069418300733	0.15519407324823473
4,7,10,12	-0.08744465673942536	0.03606583181805976	0.015332244909728926	-0.24669516427857946	0.07180585079972873
4,7,10,13	-0.03017798735549193	0.03606583181805964	0.4027418159309911	-0.1894284948946455	0.12907252018366164
4,7,10,14	-0.01110544765572219	0.036070623782884136	0.7581754439804048	-0.1703771143583261	0.1481662190468817
4,7,10,15	-0.0005218253279402063	0.036070590148795094	0.9884576851894074	-0.15979334351752	0.1587496928616396
4,7,11,12	-0.05820251875482829	0.036062183311417216	0.10654986968726758	-0.21743691612806368	0.1010318786184071
4,7,11,13	-0.03572344798184246	0.03606218331141722	0.32188618055169427	-0.19495784535507787	0.12351094939139295
4,7,11,14	0.052105237722442244	0.0360643380795008	0.1485293725712431	-0.10713867413842984	0.21134914958331433
4,7,11,15	0.019862970501123733	0.03606344701611362	0.5817899627612588	-0.13937700682421972	0.17910294782646718
4,7,12,13	-0.06566684724954497	0.03606218331141717	0.06862766574500327	-0.22490124462278013	0.0935675501236902
4,7,12,14	-0.0776763850717237	0.036064338079500866	0.031262219913543554	-0.23692029693259606	0.08156752678914866
4,7,12,15	0.04223248272726399	0.036063447016113574	0.24158444365588932	-0.11700749459807924	0.20147246005260722
4,7,13,14	0.1266255967364408	0.03606433807950078	0.00044695839852611344	-0.032618315124431196	0.2858695085973128
4,7,13,15	-0.024409225412046487	0.03606344701611361	0.4985123675694415	-0.18364920273738988	0.1348307519132969
4,7,14,15	-0.008662738658897218	0.03606649799565668	0.8101863156012223	-0.16791618773898	0.15059071042118558
4,8,9,10	-0.004058444562395458	0.036068744465941084	0.9104121570586796	-0.16332181304582843	0.15520492392103752
4,8,9,11	-0.002454409841973204	0.03606282390020038	0.9457389340068034	-0.16169163576743378	0.15678281608348738
4,8,9,12	0.08007557660447628	0.03606282390020036	0.026396490787269463	-0.07916164932098421	0.23931280252993678
4,8,9,13	-0.022044210786690277	0.03606282390020034	0.5410242215090639	-0.1812814367121507	0.13719301513877014
4,8,9,14	-0.11213799066589236	0.03606541669892708	0.0018772420821573247	-0.2713866652254856	0.04711068389370085
4,8,9,15	0.04279855475265659	0.03606592793337684	0.23536576075395932	-0.1164523771885494	0.20204948669386258
4,8,10,11	-0.048551144474122815	0.036066488602826054	0.17826296533924735	-0.20780455207968612	0.11070226313144049
4,8,10,12	0.017717170247643632	0.03606648860282605	0.6232631680235194	-0.14153623735791965	0.1769705778532069
4,8,10,13	0.020178218435024764	0.036066488602826074	0.5758436124922481	-0.13907518917053865	0.17943162604058818
4,8,10,14	0.019658902096469477	0.03607090200036348	0.5857529208501917	-0.13961399308950936	0.17893179728244832
4,8,10,15	-0.013223201625470526	0.03607184885773835	0.7139354636000195	-0.17250027770815723	0.14605387445721618
4,8,11,12	0.07896275339487302	0.03606326498575372	0.028564299046477042	-0.08027642016619435	0.2382019269559404
4,8,11,13	0.016558626154361544	0.03606326498575376	0.6461264968847109	-0.14268054740670602	0.1757977997154291
4,8,11,14	-0.005069603029641989	0.03606499457962736	0.8882118340973442	-0.16431641370008215	0.15417720764079818
4,8,11,15	-0.008387959893813024	0.036065005533803304	0.8160901124001292	-0.167634818932972	0.15085889914534595
4,8,12,13	0.04570188482587678	0.03606326498575367	0.20506946399555656	-0.1135372887351904	0.20494105838694396
4,8,12,14	0.03630769499200559	0.036064994579627294	0.3140735267931543	-0.12293911567843424	0.19555450566244542
4,8,12,15	-0.02178458946782791	0.03606500553380321	0.5458241227801925	-0.18103144850698646	0.13746226957133065
4,8,13,14	-0.008361899671043282	0.03606499457962743	0.8166512583828358	-0.16760871034148375	0.1508849109993972
4,8,13,15	0.05283710473398395	0.03606500553380333	0.1429180637992049	-0.10640975430517513	0.21208396377314304
4,8,14,15	0.04808503953550791	0.03606759281344646	0.1824796029428052	-0.11117324376799068	0.2073433228390065
4,9,10,11	0.021500901760580948	0.036065934559326926	0.551076267047772	-0.13775005943784333	0.18075186295900522
4,9,10,12	0.01680246479933012	0.036065934559326863	0.6413037122594213	-0.14244849639909388	0.17605342599775411
4,9,10,13	-0.007271453972929831	0.03606593455932688	0.8402187462347424	-0.1665224151713539	0.15197950722549425
4,9,10,14	-0.001788476987186538	0.036069343477428566	0.9604539292733054	-0.16105449043618927	0.1574775364618162
4,9,10,15	0.05748103930879367	0.03607039133214148	0.11104159364547804	-0.10178960099577974	0.21675167961336708
4,9,11,12	-0.00410100109179945	0.03606311333188523	0.9094626922229532	-0.1633395050175275	0.1551375028339286
4,9,11,13	-0.04736039872688069	0.0360631133318853	0.18910474370328514	-0.20659890265260905	0.11187810519884767
4,9,11,14	-0.039980320441568296	0.03606390708256706	0.2676138840855823	-0.19922232921364452	0.11926168833050793
4,9,11,15	0.036922276272005394	0.03606397570352355	0.3059389442705979	-0.12232003549938064	0.19616458804339143
4,9,12,13	-0.044240053588816775	0.03606311333188524	0.2199308185606482	-0.20347855751454488	0.11499845033691133
4,9,12,14	-0.06416392795365544	0.03606390708256708	0.07522233048267349	-0.22340593672573175	0.09507808081842087
4,9,12,15	0.008281481945449198	0.036063975703523425	0.8183785855488349	-0.1509608298259363	0.1675237937168347
4,9,13,14	-0.02658079295748106	0.0360639070825672	0.46110001206454065	-0.18582280172955792	0.1326612158145958
4,9,13,15	0.07240706443606237	0.0360639757035236	0.044680647010883236	-0.08683524733532388	0.23164937620744863
4,9,14,15	-0.014294945553331162	0.036065714722975956	0.6918437614290598	-0.1735449360532105	0.14495504494654818
4,10,11,12	-0.022274050181563032	0.03606457297230896	0.5368336821515758	-0.18151899922352954	0.13697089886040348
4,10,11,13	0.011001058042532152	0.036064572972309125	0.7603396448924493	-0.14824389099943508	0.17024600708449938
4,10,11,14	-0.02593654047523597	0.036067141097795394	0.47207408712779453	-0.18519282920539273	0.1333197482549208
4,10,11,15	0.05662991668978401	0.03606767076489678	0.1164027940262881	-0.10262871081229263	0.21588854419186065
4,10,12,13	0.04545615120198493	0.036064572972308966	0.20753204313055382	-0.11378879783998161	0.20470110024395147
4,10,12,14	0.05164895925849411	0.03606714109779543	0.1521486071618291	-0.10760732947166282	0.21090524798865104
4,10,12,15	0.029147296993858984	0.03606767076489678	0.419023775068455	-0.13011133050821766	0.18840592449593563
4,10,13,14	0.04215208936372217	0.03606714109779543	0.2425298287267813	-0.11710419936643476	0.2014083780938791
4,10,13,15	0.09323623105340018	0.03606767076489682	0.009741922189158458	-0.06602239644867663	0.252494858555477
4,10,14,15	0.08567722579091619	0.0360711691878431	0.017544885411361563	-0.07359684917491502	0.2449513007567474
4,11,12,13	0.05658020116336515	0.03606446781538126	0.11669129336847213	-0.1026642835528597	0.21582468587959
4,11,12,14	-0.03553720284548789	0.03606435133273074	0.32444449290485133	-0.19478117322666819	0.1237067675356924
4,11,12,15	-0.07237648297302157	0.03606389626605458	0.04477041598584383	-0.23161844398423898	0.08686547803819583
4,11,13,14	0.03510291267972865	0.036064351332730664	0.330392304908531	-0.12414105770145131	0.1943468830609086
4,11,13,15	0.06789296687438284	0.036063896266054614	0.05976850199124688	-0.0913489941368347	0.22713492788560039
4,11,14,15	0.07599072862973988	0.03606478092167774	0.03512113769718191	-0.0832551386231995	0.23523659588267926
4,12,13,14	0.05621009580748948	0.03606435133273074	0.11910116265047795	-0.10303387457369081	0.21545406618866977
4,12,13,15	0.015528796103832176	0.03606389626605466	0.6667689831038075	-0.1437131649073856	0.17477075711504994
4,12,14,15	-0.06461938391213096	0.03606478092167767	0.07318249956500926	-0.22386525116507003	0.09462648334080812
4,13,14,15	0.12265655524796504	0.03606478092167772	0.0006723262634565906	-0.03658931200497423	0.2819024225009043
5,6,7,8	0.025964745218511442	0.03606713791483713	0.47159240212883746	-0.13329152945713185	0.18522101989415474
5,6,7,9	0.01635918582604301	0.0360667854147688	0.6501344248903493	-0.14289553236769043	0.17561390401977645
5,6,7,10	0.018466731428442573	0.03607177399490169	0.6086942063921046	-0.14081001409359623	0.17774347695048137
5,6,7,11	-0.06456501151991345	0.036064734609249915	0.07342406790470576	-0.22381067427798151	0.09468065123815461
5,6,7,12	-0.008748249095523963	0.03606473460924989	0.8083397448833642	-0.16799391185359192	0.150497413662544
5,6,7,13	-0.041866505614840066	0.036064734609249846	0.2457043157702545	-0.20111216837290782	0.11737915714322769
5,6,7,14	0.03598930329307337	0.03606735470833558	0.3183675942123232	-0.12326792864524541	0.19524653523139215
5,6,7,15	-0.06242474932991876	0.03606853151013066	0.08351171753662906	-0.22168717749618216	0.09683767883634464
5,6,8,9	-0.013585052593258151	0.036067204291392166	0.7064295900450972	-0.17284162035794295	0.14567151517142665
5,6,8,10	0.014773217026410101	0.03607264095799645	0.6821460102434007	-0.1445073566150952	0.1740537906679154
5,6,8,11	-0.012919218730818471	0.03606585444009942	0.7201874510795092	-0.17216982615873475	0.1463313886970978
5,6,8,12	0.021177606718085135	0.036065854440099444	0.55707905631656	-0.13807300070983125	0.18042821414600152
5,6,8,13	-0.06118425645380243	0.03606585444009937	0.08981011067852604	-0.22043486388171848	0.09806635097411362
5,6,8,14	-0.11709249144483236	0.03606802233542974	0.0011699841191269921	-0.2763526713244083	0.04216768843474361
5,6,8,15	0.06782746382606675	0.03607024937915878	0.060060374617687005	-0.09144254967792001	0.2270974773300535
5,6,9,10	0.05976047874608681	0.036072509279052326	0.09759617519982505	-0.09951951346036966	0.21904047095254328
5,6,9,11	-0.10148109523024917	0.036066193058725805	0.004900231093097543	-0.26073319784586513	0.05777100738536681
5,6,9,12	-0.08891594771185862	0.03606619305872582	0.013693772651122567	-0.24816805032747466	0.07033615490375741
5,6,9,13	-0.05678142326133906	0.036066193058725944	0.11541400909743797	-0.21603352587695565	0.10247067935427753
5,6,9,14	-0.011375865099592541	0.036067442198581025	0.7524562535330229	-0.17063348335552245	0.14788175315633736
5,6,9,15	0.039863848307664096	0.03606975031572224	0.26908777927188104	-0.11940396155643535	0.19913165817176354
5,6,10,11	0.034616391726741136	0.03606934213028451	0.3372055769385759	-0.12464961577387876	0.19388239922736103
5,6,10,12	0.004433107693904148	0.03606934213028461	0.902183100173507	-0.1548328998067162	0.16369911519452449
5,6,10,13	-0.006049065080099947	0.03606934213028459	0.8668153591480539	-0.16531507258072023	0.15321694242052034
5,6,10,14	-0.03207783492634375	0.03607239265580574	0.3738695799423164	-0.19135731217694663	0.12720164232425912
5,6,10,15	-0.01347299227635168	0.03607512087659396	0.7088011677113366	-0.1727645161240605	0.14581853157135713
5,6,11,12	0.07317826948583855	0.03606574754008586	0.04246534557610178	-0.08607186591965213	0.23242840489132924
5,6,11,13	-0.04293521023955882	0.03606574754008587	0.23387166043803947	-0.20218534564504956	0.11631492516593192
5,6,11,14	-0.044010216031594274	0.036066070967088984	0.22237423423277256	-0.20326177954540253	0.11524134748221398
5,6,11,15	0.09616496984313738	0.03606782906256124	0.007675254703832821	-0.06309435663029625	0.25542429631657104
5,6,12,13	0.08314156530664585	0.03606574754008582	0.021158346898857823	-0.07610857009884467	0.24239170071213637
5,6,12,14	0.11072463360332507	0.036066070967089026	0.0021422931768278375	-0.04852692991048338	0.2699761971171335
5,6,12,15	-0.01143262861213623	0.036067829062561216	0.7512643517980815	-0.17069195508556975	0.1478266978612973
5,6,13,14	-0.1299328286599719	0.036066070967088984	0.0003155588645927715	-0.28918439217378017	0.029318734853836348
5,6,13,15	0.09444994340023716	0.036067829062561244	0.008831971313673732	-0.0648093830731965	0.2537092698736708
5,6,14,15	0.14808825253059998	0.03606913932975512	4.0428227250689715e-05	-0.011176859494008234	0.30735336455520823
5,7,8,9	0.04304238113916048	0.03606560972506693	0.23270467433555225	-0.11620714573713223	0.2022919080154532
5,7,8,10	-0.07924993095633637	0.036071975186119265	0.0280290581954396	-0.238527564848389	0.08002770293571626
5,7,8,11	-0.02634086273378866	0.03606477747595812	0.4651662855506762	-0.1855867147719785	0.13290498930440117
5,7,8,12	-0.05709662881492761	0.036064777475958154	0.11339437696403902	-0.21634248085311758	0.10214922322326236
5,7,8,13	0.0230248999104834	0.03606477747595826	0.5231979091898762	-0.13622095212770705	0.18227075194867384
5,7,8,14	0.15221906401465368	0.036068251811203524	2.4474404505383667e-05	-0.007042129126827001	0.31148025715613437
5,7,8,15	-0.09721785309133923	0.036069175307941764	0.0070364013431400835	-0.2564831239794533	0.062047417796774806
5,7,9,10	0.022000509989943184	0.03606984112347638	0.5419052317538668	-0.13726770084039513	0.1812687208202815
5,7,9,11	-0.0019279746945664034	0.0360632284850403	0.957365022209332	-0.16116698708488453	0.15731103769575172
5,7,9,12	-0.07574982814221032	0.036063228485040295	0.035696257108911986	-0.2349888405325284	0.08348918424810775
5,7,9,13	0.02270267458541897	0.03606322848504036	0.5290111105223263	-0.13653633780489938	0.18194168697573732
5,7,9,14	-0.00017908976882030636	0.03606582889581322	0.9960380478093951	-0.15942958440464677	0.15907140486700616
5,7,9,15	-0.057740378213441246	0.03606661691648588	0.10940225165907168	-0.2169943523944701	0.1015135959675876
5,7,10,11	-0.10290012360658679	0.03606732736827286	0.004334042609383849	-0.26215723482347353	0.05635698761029995
5,7,10,12	-0.02801367852059311	0.036067327368272825	0.4373393599569273	-0.1872707897374797	0.1312434326962935
5,7,10,13	0.0225191061800033	0.0360673273682728	0.5323943133957301	-0.13673800503688316	0.18177621739688976
5,7,10,14	-0.010568868563387263	0.0360717569941317	0.7695276483299893	-0.16984553901766486	0.14870780189089033
5,7,10,15	-0.00557198017727506	0.03607297143975753	0.8772449121174102	-0.1648540130777391	0.15371005272318897
5,7,11,12	-0.07571400127668615	0.03606325885788125	0.03578381545795511	-0.2349531477798222	0.08352514522644991
5,7,11,13	0.0606412398168763	0.03606325885788131	0.09267238217588591	-0.09859790668626	0.2198803863200126
5,7,11,14	-0.04220306134744223	0.036064996093357386	0.2419327190119402	-0.20144987870183398	0.11704375600694952
5,7,11,15	-0.09162575690678554	0.03606540129409845	0.011073389631212743	-0.2508743634455775	0.06762284963200643
5,7,12,13	0.002814607325336116	0.036063258857881274	0.937791709568524	-0.15642453917780003	0.16205375382847226
5,7,12,14	-0.32992391361323126	0.0360649960933575	6.182940635125064e-20	-0.48917073096762353	-0.170677096258839
5,7,12,15	0.06726819212168833	0.03606540129409852	0.06216776158143211	-0.09198041441710395	0.2265167986604806
5,7,13,14	0.0950422037053873	0.03606499609335745	0.008410874936157213	-0.06420461364900473	0.25428902105977935
5,7,13,15	-0.14427117362361982	0.03606540129409847	6.343512914760958e-05	-0.3035197801624119	0.014977432915172229
5,7,14,15	-0.21935417353870834	0.03606799934686561	1.2047617382305833e-09	-0.37861425191111475	-0.06009409516630193
5,8,9,10	0.025772488274351302	0.036070702990758555	0.47492455028482095	-0.13349952817463487	0.18504450472333747
5,8,9,11	-0.039863316745840205	0.03606434047294197	0.2690223503781544	-0.19910723917507303	0.11938060568339262
5,8,9,12	-0.07606719485405566	0.03606434047294192	0.03493554676835902	-0.23531111728328827	0.08317672757517694
5,8,9,13	-0.016804063767192123	0.036064340472941964	0.6412572354522342	-0.17604798619642492	0.14243985866204067
5,8,9,14	0.006045680290002853	0.03606648574705811	0.8668787441932776	-0.15320771470577244	0.16529907528577814
5,8,9,15	0.02669531492139665	0.03606828488424118	0.4592257628662495	-0.13256602425575734	0.18595665409855064
5,8,10,11	0.04459307704588433	0.0360688922383792	0.21634612312167847	-0.11467094393423549	0.20385709802600416
5,8,10,12	0.09060572836775493	0.03606889223837915	0.01200989170528243	-0.06865829261236467	0.24986974934787454
5,8,10,13	0.07197825053857043	0.036068892238379224	0.04598972569779849	-0.08728577044154953	0.2312422715186904
5,8,10,14	0.05754599109850789	0.036072828095861424	0.11066267238365303	-0.10173540885972088	0.21682739105673665
5,8,10,15	0.05692107675447655	0.03607506854200819	0.1146112572413649	-0.10237021600721746	0.21621236951617057
5,8,11,12	0.08666242959067949	0.036065202309669676	0.016270471889530028	-0.07258529832228638	0.24591015750364537
5,8,11,13	-0.04224701603611791	0.0360652023096697	0.24144541612409398	-0.2014947439490839	0.11700071187684807
5,8,11,14	-0.021132660688012894	0.03606650878607663	0.5579233758221428	-0.18038615741374164	0.13812083603771586
5,8,11,15	0.019016023159501155	0.03606776813984004	0.5980378185521333	-0.1402430343065706	0.1782750806255729
5,8,12,13	0.052728330545018576	0.036065202309669676	0.14374487471723812	-0.1065193973679473	0.21197605845798445
5,8,12,14	0.1518271711763155	0.0360665087860767	2.565759873958831e-05	-0.007426325549413554	0.3110806679020446
5,8,12,15	0.06507964801411092	0.03606776813984006	0.07118392309104013	-0.09417940945196093	0.22433870548018278
5,8,13,14	-0.07831393489301353	0.03606650878607675	0.029911222088886604	-0.2375674316187428	0.08093956183271575
5,8,13,15	0.09419196459443002	0.03606776813984009	0.009018716693598937	-0.06506709287164195	0.25345102206050196
5,8,14,15	0.2394611940237656	0.03607001372692899	3.220892962492015e-11	0.08019222105413795	0.39873016699339325
5,9,10,11	0.09647141710804785	0.03606743089616878	0.007482838375036397	-0.06278615124150821	0.2557289854576039
5,9,10,12	-0.0002711710382496957	0.03606743089616878	0.9940012583093899	-0.15952873938780576	0.15898639731130637
5,9,10,13	0.10444290892536623	0.0360674308961687	0.0037852652314248813	-0.05481465942418948	0.26370047727492196
5,9,10,14	0.011638331301229765	0.03607046463602986	0.7469586348872029	-0.14763263268037646	0.170909295282836
5,9,10,15	0.023860064931265468	0.03607275737266429	0.5083338781019748	-0.13542102274510343	0.18314115260763436
5,9,11,12	-0.03315436626354229	0.0360641902320296	0.35793858678972923	-0.19239762529641513	0.12608889276933055
5,9,11,13	0.022122607575423503	0.03606419023202954	0.5396016288152048	-0.13712065145744906	0.18136586660829607
5,9,11,14	-0.0911678893515695	0.03606456167473025	0.011479934661161092	-0.2504127885085049	0.06807700980536588
5,9,11,15	-0.003677267309127097	0.0360659213491431	0.9187894688126932	-0.16292817017731545	0.15557363555906126
5,9,12,13	-0.011692645012232994	0.036064190232029565	0.7457757405441269	-0.17093590404510567	0.14755061402063968
5,9,12,14	-0.02252390332011639	0.036064561674730274	0.5322755485418967	-0.18176880247705185	0.13672099583681907
5,9,12,15	-0.008033814979971243	0.036065921349143215	0.8237288932380951	-0.1672847178481601	0.1512170878882176
5,9,13,14	-0.009712614706944178	0.036064561674730246	0.7876916930437519	-0.16895751386387953	0.14953228444999117
5,9,13,15	0.07380908933824282	0.03606592134914319	0.04071608938579518	-0.08544181352994593	0.23305999220643156
5,9,14,15	0.10214998765113209	0.03606722291527302	0.004626053748686192	-0.05710666234824213	0.2614066376505063
5,10,11,12	0.17197695110378275	0.03606651198253542	1.8670120913292214e-06	0.012723440263928298	0.3312304619436372
5,10,11,13	0.1021789811189262	0.036066511982535396	0.004613633727303128	-0.05707452972092816	0.2614324919587806
5,10,11,14	-0.01440565992615872	0.03606866041587649	0.689604891120059	-0.17366865728227338	0.14485733742995593
5,10,11,15	0.0870720235295801	0.036070476339798103	0.015787408122550757	-0.07219899213060774	0.24634303918976794
5,10,12,13	0.09810458385225918	0.03606651198253537	0.006530236210856552	-0.06114892698759508	0.25735809469211346
5,10,12,14	0.004198903960223266	0.0360686604158765	0.9073251288117133	-0.15506409339589144	0.16346190131633798
5,10,12,15	-0.03496994803509823	0.036070476339798145	0.3323094481885741	-0.19424096369528626	0.1243010676250898
5,10,13,14	0.02425763726901642	0.03606866041587645	0.5012452119798115	-0.13500536008709807	0.1835206346251309
5,10,13,15	0.028496049762331443	0.03607047633979822	0.42952845759363223	-0.13077496589785692	0.1877670654225198
5,10,14,15	0.042475704656838253	0.03607353604959775	0.23901584964143047	-0.1168088213069792	0.2017602306206557
5,11,12,13	-0.057320073402364224	0.03606594706528118	0.11200114431436138	-0.2165710898214631	0.10193094301673464
5,11,12,14	-0.1444698405309095	0.03606544733953278	6.197680587613703e-05	-0.3037186503856495	0.014778969323830465
5,11,12,15	-0.11869227005747307	0.03606625305959939	0.0009997358762295536	-0.2779446376099861	0.04056009749503994
5,11,13,14	0.047498485908712085	0.03606544733953271	0.1878467642330462	-0.11175032394602757	0.20674729576345174
5,11,13,15	0.011583074667569915	0.03606625305959942	0.748090782530046	-0.14766929288494327	0.1708354422200831
5,11,14,15	-0.11047959189247375	0.036066731767220465	0.0021919336420344487	-0.2697340732027397	0.04877488941779215
5,12,13,14	0.021725853119018756	0.03606544733953279	0.5469123113711785	-0.13752295673572126	0.18097466297375878
5,12,13,15	-0.11746002502722641	0.036066253059599415	0.001128167536929245	-0.27671239257973956	0.04179234252528674
5,12,14,15	-0.12205188055629179	0.036066731767220375	0.0007152172043080762	-0.28130636186655733	0.03720260075397372
5,13,14,15	0.120680918685097	0.036066731767220424	0.0008208149282473699	-0.0385735626251687	0.2799353999953627
6,7,8,9	-0.004739037218413733	0.03606322729409616	0.8954526194543372	-0.16397804435005764	0.15449996991323017
6,7,8,10	-0.06280670812414124	0.036067367168606	0.08162942669700883	-0.2220639950814153	0.09645057883313282
6,7,8,11	0.06602864776124395	0.036062402696129876	0.06711790672717192	-0.09320671831630453	0.22526401383879244
6,7,8,12	-0.012756019135201191	0.03606240269612987	0.7235508724194153	-0.17199138521274965	0.14647934694234727
6,7,8,13	-0.026963966310599385	0.03606240269612992	0.4546456494555249	-0.18619933238814806	0.1322713997669493
6,7,8,14	-0.01016250055024237	0.03606454112545804	0.7781093254118795	-0.16940730897082523	0.1490823078703405
6,7,8,15	-0.07484860330332277	0.03606495442195871	0.037960196159308804	-0.23409523665554252	0.08439803004889698
6,7,9,10	0.005302696857970801	0.03606748874178709	0.8831161035830477	-0.15395512691184346	0.16456052062778506
6,7,9,11	0.04485611645728815	0.03606307006784951	0.2135747842239001	-0.11438219643389838	0.2040944293484747
6,7,9,12	-0.10259255508870424	0.0360630700678495	0.004447047108637764	-0.26183086797989075	0.05664575780248224
6,7,9,13	-0.010693996456879962	0.03606307006784946	0.7668230370874444	-0.16993230934806625	0.14854431643430632
6,7,9,14	0.0038387359280339095	0.03606429028967913	0.9152328625561481	-0.15540496491445946	0.16308243677052728
6,7,9,15	-0.1358692907047213	0.03606469789881344	0.00016531232975522668	-0.2951147913659973	0.023376209956554678
6,7,10,11	0.00401907152558767	0.03606495755717761	0.9112684078559489	-0.15522757567035	0.16326571872152534
6,7,10,12	0.03711176323647325	0.036064957557177625	0.3034766121155973	-0.12213488395946448	0.19635841043241098
6,7,10,13	0.02167939782713324	0.03606495755717762	0.5477643985154499	-0.13756724936880446	0.18092604502307094
6,7,10,14	-0.08487024733516191	0.03606797837925287	0.01862637295326462	-0.24413023312401205	0.07438973845368824
6,7,10,15	0.08142642512320031	0.03606875903327305	0.023982491955021123	-0.07783700768302496	0.24068985792942557
6,7,11,12	0.01019340942908653	0.03606314512158366	0.7774438191793223	-0.14904523486566545	0.16943205372383852
6,7,11,13	0.08633851599561093	0.03606314512158364	0.01666811444152484	-0.07290012829914097	0.24557716029036283
6,7,11,14	0.10803760949520658	0.036063477937147946	0.0027400088482441983	-0.05120250436353044	0.2672777233539436
6,7,11,15	-0.09561130270877227	0.036063423274992804	0.00802520761704347	-0.25485117520399403	0.06362856978644946
6,7,12,13	-0.008573465883317422	0.0360631451215837	0.8120885143762426	-0.1678121101780696	0.15066517841143476
6,7,12,14	0.057968159000740815	0.03606347793714796	0.10797967639183254	-0.10127195485799625	0.21720827285947789
6,7,12,15	0.022721518480172787	0.036063423274992804	0.528671426247816	-0.13651835401504894	0.18196139097539452
6,7,13,14	-0.008602347337215988	0.036063477937147974	0.8114690992566714	-0.1678424611959531	0.15063776652152114
6,7,13,15	-0.10114428718150581	0.03606342327499285	0.00504104821062769	-0.26038415967672773	0.058095585313716114
6,7,14,15	-0.09797201273365941	0.03606472238799557	0.006600485316017194	-0.25721762152815975	0.06127359606084093
6,8,9,10	0.03866323606477917	0.03606743096033499	0.283742409285777	-0.12059433256810603	0.19792080469766438
6,8,9,11	-0.018758620753836275	0.036063313400286096	0.6029576005779047	-0.1779980080917241	0.14048076658405156
6,8,9,12	-0.03546582760361838	0.03606331340028614	0.32540327001266334	-0.19470521494150642	0.12377355973426965
6,8,9,13	-0.04413565086017002	0.03606331340028615	0.22102374020961207	-0.2033750381980581	0.11510373647771807
6,8,9,14	-0.02512964699693443	0.036064121417001556	0.485930888423155	-0.18437260217356466	0.1341133081796958
6,8,9,15	0.02577695944754721	0.03606549673043187	0.47478417535881123	-0.13347206849520993	0.18502598739030435
6,8,10,11	0.043084821508721616	0.036065638646088465	0.2322447627844332	-0.11616483306980685	0.20233447608725008
6,8,10,12	0.044169388466821724	0.036065638646088416	0.22070072894156076	-0.11508026611170652	0.20341904304534997
6,8,10,13	0.06676499991782614	0.03606563864608834	0.06415022505437758	-0.09248465466070177	0.22601465449635405
6,8,10,14	0.09112372910395594	0.03606823988140935	0.011528475844477493	-0.0681374113609142	0.2503848695688261
6,8,10,15	-0.05441458547872169	0.0360700328843227	0.13141711610045842	-0.2136836430387918	0.10485447208134843
6,8,11,12	0.04391991638421211	0.03606423157268957	0.22330088171873477	-0.1153235251904392	0.20316335795886342
6,8,11,13	-0.0355483425453369	0.036064231572689495	0.3242912454729785	-0.19479178411998788	0.12369509902931408
6,8,11,14	-0.011829072529282225	0.0360641235900426	0.7429132933557893	-0.17107203730108528	0.14741389224252083
6,8,11,15	0.0064181441252842975	0.036064969042870564	0.8587552015705565	-0.15282855378631247	0.16566484203688106
6,8,12,13	-0.03637528255077782	0.03606423157268952	0.3131633283357971	-0.1956187241254289	0.12286815902387327
6,8,12,14	-0.08498993046563164	0.03606412359004254	0.018448320073618525	-0.2442328952374344	0.07425303430617114
6,8,12,15	0.03891751402240762	0.036064969042870494	0.28055490843972625	-0.12032918388918884	0.19816421193400408
6,8,13,14	-0.023833574801744417	0.03606412359004251	0.5087033403014145	-0.18307653957354708	0.13540938997005825
6,8,13,15	-0.05076185229861829	0.03606496904287057	0.1592869983162386	-0.2100085502102151	0.10848484561297853
6,8,14,15	-0.06555865408387246	0.036065850073844524	0.06911329672761192	-0.22480924223236903	0.09369193406462412
6,9,10,11	-0.021360865513665672	0.03606641739127446	0.5536781717153239	-0.18061395868101526	0.13789222765368392
6,9,10,12	0.04434164716664868	0.03606641739127446	0.21891571334700752	-0.11491144600070091	0.20359474033399827
6,9,10,13	0.03536577326962975	0.03606641739127444	0.3268116357097711	-0.12388731989771973	0.19461886643697923
6,9,10,14	0.03613845792570469	0.036068070250346536	0.31637572386011054	-0.12312193352461384	0.19539884937602323
6,9,10,15	-0.018366641709635423	0.03606997625839209	0.6106197787116121	-0.17763544923504018	0.14090216581576934
6,9,11,12	0.029002803399890364	0.036065392259626745	0.42130412423819275	-0.1302457632467341	0.18825137004651482
6,9,11,13	-0.013215923485154546	0.036065392259626676	0.7140370580541884	-0.1724644901317787	0.1460326431614696
6,9,11,14	0.011128790497596075	0.03606437150156514	0.7576423618629896	-0.1481152689400943	0.17037284993528645
6,9,11,15	0.03778214808478442	0.036065380083387256	0.29483132706468057	-0.12146636479703771	0.19703066096660654
6,9,12,13	-0.021931580091664293	0.03606539225962674	0.5431221634688732	-0.18118014673828872	0.13731698655496014
6,9,12,14	-0.00839687486002827	0.03606437150156524	0.8158949738147698	-0.1676409342977191	0.15084718457766255
6,9,12,15	0.023489047179832245	0.03606538008338721	0.5148642223130655	-0.13575946570198968	0.18273756006165418
6,9,13,14	-0.06497163217698176	0.03606437150156521	0.07162765533913872	-0.22421569161467245	0.09427242726070892
6,9,13,15	0.028466037579278347	0.03606538008338724	0.4299493602067037	-0.13078247530254372	0.18771455046110042
6,9,14,15	0.028476181582222593	0.03606527225398177	0.4297836478682814	-0.13077185517339682	0.187724218337842
6,10,11,12	-0.08684356504564072	0.036065530642579814	0.01604936779339578	-0.24609274272920514	0.0724056126379237
6,10,11,13	-0.08054117945722616	0.03606553064257983	0.025544345723603555	-0.23979035714079064	0.07870799822633831
6,10,11,14	0.03927145895380313	0.03606628220395294	0.2762210653713291	-0.11998103728707951	0.19852395519468577
6,10,11,15	-0.0110679687848807	0.03606762000902027	0.7589467697836414	-0.17032637217181323	0.14819043460205183
6,10,12,13	0.048658041495636684	0.03606553064257983	0.17729771935539174	-0.11059113618792779	0.20790721917920116
6,10,12,14	0.04517926567602748	0.036066282203952964	0.21033519061615424	-0.11407323056485524	0.2044317619169102
6,10,12,15	-0.04525479854632636	0.03606762000902034	0.20959062082570287	-0.2045132019332592	0.11400360484060648
6,10,13,14	-0.0028402061697851977	0.036066282203953005	0.9372323401683398	-0.16209270241066812	0.15641229007109772
6,10,13,15	0.010013222109807374	0.03606762000902032	0.7813033859969037	-0.14924518127712538	0.16927162549674013
6,10,14,15	0.07091662390089637	0.03606935641601377	0.04929487134405264	-0.08834944667908481	0.23018269448087755
6,11,12,13	0.03892411122557515	0.036067278853557115	0.2805041839653618	-0.12033278577212639	0.1981810082232767
6,11,12,14	0.08298102693528597	0.036065295444070916	0.02140717120387198	-0.07626711221734692	0.24222916608791886
6,11,12,15	-0.08018662329193016	0.03606567145061537	0.02620018853112743	-0.2394364227205091	0.07906317613664879
6,11,13,14	-0.011816591084415518	0.03606529544407084	0.743183034266966	-0.17106473023704807	0.14743154806821704
6,11,13,15	0.0409390870345725	0.03606567145061538	0.2563322461194438	-0.11831071239400648	0.20018888646315147
6,11,14,15	0.05981736982046015	0.036064727946419434	0.09720539473894957	-0.09942826351754236	0.21906300315846267
6,12,13,14	-0.03858302833940547	0.03606529544407093	0.2847139423596247	-0.1978311674920384	0.12066511081322748
6,12,13,15	0.07624955566201486	0.03606567145061532	0.03450821692453358	-0.0830002437665639	0.2354993550905936
6,12,14,15	0.10446558686433982	0.036064727946419455	0.0037750788354147225	-0.0547800464736628	0.26371122020234244
6,13,14,15	-0.05195819742057739	0.036064727946419406	0.14968271992422968	-0.2112038307585798	0.10728743591742501
7,8,9,10	0.029040819761653514	0.03606583741067732	0.42070144221783135	-0.13020971247198676	0.1882913519952938
7,8,9,11	0.0721317606461187	0.03606131860185713	0.045482656802606464	-0.0870988185582467	0.2313623398504841
7,8,9,12	-0.017423412416478046	0.036061318601857184	0.6289854315018061	-0.1766539916208437	0.1418071667878876
7,8,9,13	0.022792352563002716	0.036061318601857226	0.5273630950952474	-0.13643822664136313	0.18202293176736856
7,8,9,14	0.14174035211818176	0.03606347111656339	8.504426212783977e-05	-0.017499731623918602	0.3009804358602821
7,8,9,15	0.019040379039301114	0.03606344517492525	0.5975251040134641	-0.1401995901561818	0.17828034823478403
7,8,10,11	-0.008858705111517429	0.03606456346201126	0.8059669047378845	-0.16810361216028266	0.1503862019372478
7,8,10,12	0.06372562854795549	0.036064563462011215	0.07724130752589238	-0.09551927850080952	0.2229705355967205
7,8,10,13	-0.028558222982557613	0.03606456346201114	0.42844683887993384	-0.1878031300313223	0.13068668406620707
7,8,10,14	0.043369952728944394	0.03606846970980123	0.22920567713390047	-0.11589220255483351	0.2026321080127223
7,8,10,15	-0.031037033229424082	0.03606895497101104	0.3895255228686493	-0.19030133120865794	0.12822726474980978
7,8,11,12	-0.0015876489086302792	0.036062603643917036	0.9648849516489413	-0.16082390228131327	0.1576486044640527
7,8,11,13	0.04530966278594217	0.036062603643916995	0.2089754298098211	-0.11392659058674062	0.20454591615862497
7,8,11,14	0.162542278370023	0.03606386430897114	6.599747904596471e-06	0.0033004584669265036	0.3217840982731195
7,8,11,15	-0.01524418136069583	0.0360634943444293	0.6725145444154472	-0.17448436766661488	0.14399600494522322
7,8,12,13	-0.012585920456840705	0.03606260364391704	0.727090457305635	-0.17182217382952372	0.1466503329158423
7,8,12,14	0.28221838155493006	0.036063864308970996	5.2345455645564486e-15	0.12297656165183424	0.4414602014580259
7,8,12,15	0.0016582271270617621	0.03606349434442925	0.9633259096220765	-0.15758195917885706	0.16089841343298059
7,8,13,14	0.04984517129782973	0.036063864308971065	0.16694099457520323	-0.1093966486052664	0.20908699120092586
7,8,13,15	0.0006468786314124397	0.0360634943444293	0.9856890696289322	-0.1585933076745066	0.15988706493733149
7,8,14,15	0.09851793360255184	0.0360656989800063	0.006306274223156467	-0.06073198738344743	0.2577678545885511
7,9,10,11	0.02163385671761353	0.036063454683054566	0.5485890386274705	-0.13760615446149607	0.18087386789672313
7,9,10,12	-0.03033944852860926	0.03606345468305462	0.4001985527534381	-0.1895794597077191	0.1289005626505006
7,9,10,13	-0.010371075111819561	0.03606345468305462	0.7736715278921068	-0.1696110862909294	0.1488689360672903
7,9,10,14	-0.02239815047620297	0.03606645732665182	0.5345886503731607	-0.18165141998023446	0.13685511902782851
7,9,10,15	0.0717574353012867	0.03606684544489853	0.046648340531192926	-0.08749754795852577	0.23101241856109916
7,9,11,12	-0.1220733412870798	0.03606201668788174	0.0007125202255299472	-0.2813070029256529	0.0371603203514933
7,9,11,13	0.06314252087972982	0.03606201668788186	0.07996682396461098	-0.09609114075884381	0.22237618251830346
7,9,11,14	0.09423332129748574	0.03606238986308779	0.008978286512356468	-0.06500198811511526	0.25346863071008674
7,9,11,15	-0.0009413500886603643	0.036061944184045854	0.979174815036994	-0.16017469158287298	0.15829199140555225
7,9,12,13	-0.06312977684590448	0.036062016687881754	0.08002772296571511	-0.22236343848447765	0.09610388479266868
7,9,12,14	-0.06509512808217233	0.0360623898630878	0.07107458323586337	-0.22433043749477338	0.09414018133042873
7,9,12,15	0.08919140235291612	0.03606194418404583	0.01339372758128733	-0.07004193914129639	0.24842474384712862
7,9,13,14	0.08053666358151235	0.03606238986308772	0.02553977936815803	-0.07869864583108835	0.23977197299411304
7,9,13,15	-0.014052731717171807	0.03606194418404589	0.6967738477090973	-0.17328607321138456	0.14518060977704095
7,9,14,15	-0.022036260609871405	0.036063223862224304	0.5411746369894822	-0.18127525258791127	0.13720273136816846
7,10,11,12	0.060371273219427035	0.03606304333227508	0.09413236925381518	-0.09886692161947613	0.2196094680583302
7,10,11,13	0.031678812000210166	0.03606304333227504	0.37971870815535946	-0.1275593828386928	0.19091700683911314
7,10,11,14	-0.15118131966571235	0.03606520912299316	2.774970175260156e-05	-0.31042907766325323	0.008066438331828546
7,10,11,15	-0.051663068614075325	0.03606518749848114	0.15201449548488055	-0.21091073112748787	0.10758459389933722
7,10,12,13	-0.34248746139157715	0.036063043332275065	2.3295225524174912e-21	-0.5017256562304803	-0.18324926655267404
7,10,12,14	-0.05408067656865967	0.036065209122993144	0.13374888326019788	-0.21332843456620051	0.10516708142888118
7,10,12,15	0.010477160725346213	0.036065187498481165	0.7714311711452602	-0.14877050178806644	0.16972482323875887
7,10,13,14	-0.14529380582883245	0.03606520912299318	5.6249054508127236e-05	-0.30454156382637343	0.013953952168708539
7,10,13,15	0.05874155888665866	0.03606518749848113	0.10337502039574546	-0.10050610362675383	0.21798922140007115
7,10,14,15	-0.02749261552637816	0.036068212643482214	0.4459235533246263	-0.18675363572080111	0.1317684046680448
7,11,12,13	-0.05364532498854313	0.036064206920574264	0.13689547827717513	-0.2128886577105304	0.10559800773344413
7,11,12,14	-0.09483899744291935	0.036063675214392445	0.008549089644591158	-0.25407998238932383	0.06440198750348511
7,11,12,15	-0.16548505955099446	0.03606281925818597	4.47747662110315e-06	-0.32472226497940526	-0.00624785412258369
7,11,13,14	0.19755566548585568	0.036063675214392535	4.3396258433518473e-08	0.038314680539450835	0.3567966504322605
7,11,13,15	-0.09805950792357976	0.03606281925818597	0.0065494405994451135	-0.25729671335199056	0.06117769750483101
7,11,14,15	-0.015080330740272208	0.036063243899663304	0.6758308403751419	-0.17431941119463912	0.1441587497140947
7,12,13,14	0.13940667714058164	0.036063675214392514	0.00011108163489248493	-0.019834307805823126	0.2986476620869864
7,12,13,15	0.0283272261499925	0.03606281925818605	0.43216908583161295	-0.13090997927841866	0.18756443157840366
7,12,14,15	-0.0656011058342274	0.03606324389966329	0.06891344247375587	-0.22484018628859426	0.09363797462013945
7,13,14,15	0.16989062235709884	0.03606324389966326	2.4780648620940654e-06	0.010651541902732126	0.3291297028114656
8,9,10,11	0.032967972692893754	0.03606412791058696	0.3606466839216227	-0.1262750111564918	0.19221095654227932
8,9,10,12	0.03673055863467356	0.036064127910586906	0.30845921298348483	-0.12251242521471176	0.19597354248405888
8,9,10,13	0.02255715066609798	0.0360641279105869	0.5316655706168378	-0.1366858331832873	0.18180013451548327
8,9,10,14	0.03278559328423647	0.03606670172447141	0.3633439324737211	-0.12646875537074898	0.19203994193922191
8,9,10,15	-0.041597295225091147	0.03606806937077183	0.2487972862859436	-0.20085768279160301	0.11766309234142072
8,9,11,12	0.02739320380614574	0.03606311159365966	0.44750572444513625	-0.13184529244435925	0.18663170005665072
8,9,11,13	-0.024644597650967492	0.03606311159365976	0.4943761533124965	-0.18388309390147295	0.13459389859953796
8,9,11,14	0.06426809835330294	0.03606302654046893	0.07474302477526158	-0.09497002234052948	0.22350621904713536
8,9,11,15	0.0034129712897459363	0.036063489561650966	0.924603162750202	-0.15582719389757307	0.16265313647706495
8,9,12,13	0.09603670496203387	0.036063111593659714	0.007748792304923038	-0.06320179128847137	0.2552752012125391
8,9,12,14	0.08546894383501702	0.03606302654046887	0.017795440430727633	-0.07376917685881512	0.24470706452884916
8,9,12,15	-0.03890445828455469	0.03606348956165096	0.2806965656635384	-0.19814462347187367	0.1203357069027643
8,9,13,14	0.028267338970138	0.0360630265404689	0.4331456180200133	-0.13097078172369428	0.18750545966397028
8,9,13,15	-0.011479370290794044	0.03606348956165101	0.7502521702176297	-0.17071953547811325	0.14776079489652516
8,9,14,15	0.01469764548403818	0.036064343705216335	0.6836149079035025	-0.14454629121746584	0.1739415821855422
8,10,11,12	-0.0678979404868354	0.036064572439744494	0.05975458561928039	-0.22714288717723652	0.09134700620356573
8,10,11,13	-0.049021818263232375	0.03606457243974451	0.17406919727003003	-0.20826676495363358	0.11022312842716883
8,10,11,14	-0.11575704034148937	0.03606628307960041	0.0013308732053123934	-0.27500954044883774	0.043495459765859
8,10,11,15	-0.0978269689390967	0.03606714957734637	0.006684776883095291	-0.25708329511114036	0.061429357232946985
8,10,12,13	-0.053267072899613854	0.03606457243974453	0.13968919455461115	-0.21251201959001514	0.10597787379078744
8,10,12,14	0.05452580702024895	0.036066283079600484	0.1305904653516921	-0.10472669308709975	0.21377830712759766
8,10,12,15	0.02676790579679822	0.036067149577346365	0.4579914602777758	-0.13248842037524544	0.18602423196884188
8,10,13,14	-0.012365677474083903	0.03606628307960043	0.7317065504681245	-0.17161817758143236	0.14688682263326455
8,10,13,15	0.0561286788818296	0.03606714957734634	0.11966545651080795	-0.10312764729021395	0.21538500505387315
8,10,14,15	-0.026102106105915457	0.03606978285619212	0.4692831864930783	-0.18537005965410822	0.1331658474422773
8,11,12,13	0.03742443610917534	0.03606628171252917	0.29943870938055134	-0.12182805796180074	0.19667693018015142
8,11,12,14	0.1976138568369853	0.03606525250368923	4.30610129517945e-08	0.038365907289783174	0.3568618063841874
8,11,12,15	0.03089738357450167	0.03606522000934977	0.3916133396607069	-0.1283504224922984	0.19014518964130173
8,11,13,14	0.06790343566838619	0.03606525250368928	0.0597387392598805	-0.09134451387881615	0.22715138521558853
8,11,13,15	0.11788910149006349	0.03606522000934984	0.001081451401915035	-0.04135870457673688	0.2771369075568638
8,11,14,15	0.10025448898099687	0.03606518394908621	0.0054426638516197135	-0.05899315785988257	0.2595021358218763
8,12,13,14	0.08284960143000897	0.036065252503689256	0.021613958671647976	-0.07639834811719326	0.2420975509772112
8,12,13,15	0.10827740593343166	0.036065220009349815	0.0026821533825579476	-0.050970400133368565	0.2675252120002319
8,12,14,15	0.22079860515701213	0.03606518394908614	9.352072677631371e-10	0.06155095831613305	0.3800462519978912
8,13,14,15	-0.014773891520201476	0.03606518394908624	0.6820701621992388	-0.17402153836108103	0.14447375532067808
9,10,11,12	0.1208528971301106	0.03606397179284034	0.0008060706378255343	-0.03838939737345562	0.2800951916336768
9,10,11,13	0.007968404694163933	0.036063971792840294	0.8251314729376176	-0.15127388980940207	0.16721069919772993
9,10,11,14	-0.021517059018470897	0.03606477616109116	0.550764263125755	-0.18076290525079905	0.13772878721385726
9,10,11,15	-0.009761352203537355	0.03606570850495166	0.7866586573539576	-0.16901131524741542	0.1494886108403407
9,10,12,13	0.09747342173249174	0.03606397179284034	0.006880146245596654	-0.061768872771074484	0.25671571623605793
9,10,12,14	0.04366882336893385	0.03606477616109124	0.2259654289438982	-0.11557702286339464	0.20291466960126234
9,10,12,15	-0.0433129036492379	0.036065708504951624	0.2297830730562078	-0.2025628666931158	0.11593705939464
9,10,13,14	0.016565667604246714	0.03606477616109112	0.6460001214052103	-0.14268017862808124	0.17581151383657467
9,10,13,15	-0.05329869494721873	0.03606570850495167	0.1394667712025897	-0.21254865799109685	0.10595126809665939
9,10,14,15	-0.015535267842030853	0.03606744100624206	0.6666692710895687	-0.17479288083312766	0.14372234514906596
9,11,12,13	-0.05423130811751731	0.036066047790496866	0.1326786122558905	-0.2134827692939089	0.1050201530588743
9,11,12,14	0.01561274175577676	0.0360641589748307	0.6650793481456981	-0.1436303792593508	0.1748558627709043
9,11,12,15	-0.012133999038907661	0.03606425101986453	0.7365302882747101	-0.17137752648354523	0.1471095284057299
9,11,13,14	0.04715053865905583	0.03606415897483071	0.19108528466064345	-0.11209258235607175	0.2063936596741834
9,11,13,15	-0.02474383037530231	0.03606425101986455	0.49265318725455376	-0.18398735781993997	0.13449969706933534
9,11,14,15	-0.03349476861123363	0.036063260305254745	0.3530121250752649	-0.19273392150532068	0.12574438428285342
9,12,13,14	0.0212783650622117	0.036064158974830715	0.5551859387417515	-0.1379647559529159	0.1805214860773393
9,12,13,15	-0.017265154167355412	0.03606425101986454	0.6321322100848963	-0.176508681611993	0.1419783732772822
9,12,14,15	-0.0010441526056532702	0.03606326030525467	0.9769019950169617	-0.16028330549974	0.15819500028843345
9,13,14,15	0.05120261257114522	0.03606326030525481	0.15567715945433178	-0.1080365403229421	0.21044176546523255
10,11,12,13	-0.04404191621094311	0.036065327744701975	0.22203180340678044	-0.20329019798864884	0.11520636556676261
10,11,12,14	-0.14583319713263732	0.03606522012385736	5.277927684891453e-05	-0.3050810037050514	0.013414609439776765
10,11,12,15	0.22113719547472266	0.0360656227010537	8.821262264955596e-10	0.061887611302303	0.3803867796471423
10,11,13,14	0.20023083488227034	0.03606522012385735	2.8514373176526778e-08	0.040983028309856284	0.3594786414546844
10,11,13,15	0.007314140793712176	0.036065622701053665	0.8392921369120655	-0.15193544337870735	0.1665637249661317
10,11,14,15	-0.15117439065044946	0.03606650627675972	2.7791654926496263e-05	-0.31042787629616225	0.008079094995263325
10,12,13,14	0.12054443243116555	0.03606522012385731	0.000831664233602665	-0.0387033741412483	0.2797922390035794
10,12,13,15	0.02479840599558525	0.036065622701053617	0.49171596447326105	-0.13445117817683405	0.18404799016800455
10,12,14,15	-0.03873246469739568	0.03606650627675966	0.2828688220373733	-0.19798595034310823	0.12052102094831686
10,13,14,15	0.05575199609885795	0.03606650627675967	0.12216163836086394	-0.10350148954685465	0.21500548174457054
11,12,13,14	0.2955383849605857	0.036067265236816956	2.6323865896644377e-16	0.13628154808829018	0.45479522183288124
11,12,13,15	-0.22082276947308577	0.03606675944097552	9.328499370291183e-10	-0.3800773729782191	-0.06156816596795245
11,12,14,15	-0.1928685225321285	0.036064956780510755	8.972701459058702e-08	-0.3521151662986543	-0.033621878765602686
11,13,14,15	0.08841291415932373	0.03606495678051075	0.014232684385128055	-0.07083372960720205	0.2476595579258495
12,13,14,15	-0.13880894221354323	0.03606495678051076	0.00011893438886331076	-0.2980555859800691	0.020437701552982607
1,2,3,4,5	0.024763736923710117	0.02082362009657252	0.2343656884332248	-0.06718401256701834	0.11671148641443857
1,2,3,4,6	-0.021842553926877506	0.02082365410107224	0.29421948666567477	-0.11379045356619721	0.0701053457124422
1,2,3,4,7	-0.03198438945266502	0.020823517691249432	0.12455604251981692	-0.1239316867675014	0.05996290786217136
1,2,3,4,8	-0.031097210420043542	0.020823656450498242	0.1353543869189243	-0.12304512043337278	0.06085069959328569
1,2,3,4,9	0.012223410117381761	0.020823625443277417	0.5572103428687232	-0.07972436298199305	0.10417118321675657
1,2,3,4,10	-0.007341236570711174	0.020823643016111493	0.7244334961850669	-0.09928908726382511	0.08460661412240277
1,2,3,4,11	-0.035732891869115546	0.020823643016111542	0.08617739443475739	-0.1276807425622297	0.0562149588239986
1,2,3,4,12	-0.008644334524567254	0.02082364301611152	0.6780564234997413	-0.10059218521768132	0.08330351616854681
1,2,3,4,13	-0.008010195289468669	0.02082364301611147	0.7004861280684729	-0.0999580459825825	0.08393765540364516
1,2,3,4,14	0.060034221543558086	0.02082364477585579	0.003942300775803229	-0.03191363691979596	0.15198208000691213
1,2,3,4,15	0.03196992094121681	0.020823611847073813	0.12472825445134189	-0.05997779212343218	0.1239176340058658
1,2,3,5,6	0.040595659826125896	0.02082363356919802	0.05124585898538993	-0.05135214915366301	0.1325434688059148
1,2,3,5,7	0.03570255255868504	0.020823515984001013	0.08644248800802515	-0.05624473721770945	0.12764984233507953
1,2,3,5,8	-0.008300668718626503	0.02082361318710477	0.6901776974299356	-0.10024838770025007	0.08364705026299707
1,2,3,5,9	0.0053334679431538135	0.020823594528440577	0.7978552934482087	-0.08661416865019274	0.09728110453650037
1,2,3,5,10	-0.026108888122412743	0.020823615004775285	0.20992106463299356	-0.11805661513005256	0.06583883888522707
1,2,3,5,11	-0.005212571914823716	0.020823615004775267	0.802341568905482	-0.09716029892246346	0.08673515509281603
1,2,3,5,12	0.015903399658954265	0.020823615004775236	0.44504093023639857	-0.07604432734868534	0.10785112666659387
1,2,3,5,13	0.03288143010297495	0.020823615004775264	0.11433705408317234	-0.05906629690466478	0.12482915711061468
1,2,3,5,14	0.02380072874514369	0.020823673374429908	0.2530629837451698	-0.0681472559966632	0.11574871348695058
1,2,3,5,15	0.01478434758338143	0.020823587664780756	0.4777219907356418	-0.07716325870312746	0.10673195386989032
1,2,3,6,7	0.022860479175327075	0.020823551848655655	0.27229328291959287	-0.06908696896326694	0.11480792731392109
1,2,3,6,8	-0.003862426931361518	0.020823642243641038	0.8528517427212629	-0.09581027421359302	0.08808542035086998
1,2,3,6,9	0.010849294894816897	0.020823634910073257	0.6023648609500561	-0.08109852000567455	0.10279710979530834
1,2,3,6,10	0.0007318002814077351	0.02082365740256056	0.9719661767615408	-0.0912161139358009	0.09267971449861637
1,2,3,6,11	0.04304873097477557	0.02082365740256054	0.03871519575441657	-0.04889918324243296	0.13499664519198412
1,2,3,6,12	0.0058250050255412855	0.020823657402560557	0.779686617346789	-0.08612290919166733	0.0977729192427499
1,2,3,6,13	-0.02551449413450979	0.020823657402560487	0.22048584810562658	-0.1174624083517181	0.06643342008269852
1,2,3,6,14	-0.032868653698018724	0.020823657891832176	0.114478590607613	-0.12481657007563096	0.059079262679593514
1,2,3,6,15	0.021834366651067194	0.0208236047297854	0.2943993455494595	-0.07011331498683425	0.11378204828896864
1,2,3,7,8	-0.006442871576626236	0.020823536751991195	0.7570170568996063	-0.0983902530551335	0.08550450990188103
1,2,3,7,9	0.012433746146699926	0.02082351288043412	0.5504446258458879	-0.07951352992573771	0.10438102221913756
1,2,3,7,10	0.014672475755901526	0.02082354195505921	0.481058878065845	-0.07727492869701616	0.10661988020881921
1,2,3,7,11	-0.008201475243797496	0.020823541955059217	0.6936904366925006	-0.10014887969671521	0.08374592920912022
1,2,3,7,12	0.00456593797056104	0.020823541955059185	0.8264428379431458	-0.08738146648235653	0.09651334242347862
1,2,3,7,13	-0.006112507533607259	0.020823541955059196	0.769112903572808	-0.09805991198652488	0.08583489691931036
1,2,3,7,14	-0.009041710154949145	0.020823531655316276	0.6641419539979145	-0.1009890691288301	0.08290564881893181
1,2,3,7,15	-0.005579510947842925	0.020823515312120653	0.7887453371591469	-0.09752679775751565	0.0863677758618298
1,2,3,8,9	0.004694423599984787	0.020823614545018507	0.821640598194441	-0.08725330137757568	0.09664214857754526
1,2,3,8,10	-0.02264015633227201	0.020823645330692076	0.27694323135301535	-0.11458801724553377	0.06930770458098975
1,2,3,8,11	0.023985154904936357	0.02082364533069212	0.24940369089934988	-0.0679627060083256	0.11593301581819832
1,2,3,8,12	-0.009795705946101574	0.020823645330692097	0.6380639251934569	-0.10174356685936344	0.08215215496716029
1,2,3,8,13	0.026850240169234207	0.020823645330692107	0.19726591550148478	-0.0650976207440277	0.11879810108249611
1,2,3,8,14	-0.008584965401921163	0.020823655429240945	0.6801448189031802	-0.10053287090583707	0.08336294010199474
1,2,3,8,15	0.003113658311481027	0.020823632637250226	0.8811402923328653	-0.08883414655324517	0.09506146317620723
1,2,3,9,10	-0.04110312260283355	0.020823616494723786	0.04840634930791618	-0.13305085618941648	0.05084461098374936
1,2,3,9,11	-0.015890611512343278	0.020823616494723755	0.44540708943743157	-0.10783834509892605	0.0760571220742395
1,2,3,9,12	-0.011589308964579548	0.02082361649472373	0.577841856387614	-0.10353704255116221	0.08035842462200311
1,2,3,9,13	0.006270725736830962	0.02082361649472377	0.763313585016365	-0.08567700784975187	0.09821845932341379
1,2,3,9,14	-0.008890166531907717	0.020823625256198047	0.6694358503091113	-0.1008379388052241	0.08305760574140866
1,2,3,9,15	-0.012058834371537888	0.020823630348119206	0.5625306011479989	-0.10400662912849011	0.07988896038541433
1,2,3,10,11	0.014158083739951421	0.02082364302929548	0.49657073916898165	-0.07778976701137708	0.10610593449127992
1,2,3,10,12	0.027209989601359008	0.02082364302929554	0.19132974328327873	-0.06473786114996977	0.11915784035268778
1,2,3,10,13	-0.031232430358359875	0.020823643029295513	0.13366350170157854	-0.12318028110968852	0.060715420392968775
1,2,3,10,14	0.0035108933186391855	0.020823640195543305	0.8661114647412012	-0.08843694492011302	0.09545873155739139
1,2,3,10,15	-0.016841029984616673	0.020823615090267464	0.4186677784905345	-0.10878875736975153	0.07510669740051819
[truncated: 2,947 more rows]
